# Supplementary material for: Genus Promalactis Meyrick (Lepidoptera, Oecophoridae) from China: Descriptions of twelve new species
Source: Zookeys. 2013 Apr 5;(285):23–52. doi: 10.3897/zookeys.285.4286 (PMC3690756; doi:10.3897/zookeys.285.4286)
Supplement: XML Treatment for Promalactis bifurciprocessa [file zookeys.285.4286-treatment1.xml]

<!DOCTYPE tp:taxon-treatment
  PUBLIC "-//TaxonX//DTD Taxonomic Treatment Publishing DTD v0 20100105//EN" "tax-treatment-NSO.dtd">
<tp:taxon-treatment xmlns:tp="http://www.plazi.org/taxpub"><tp:treatment-meta><mixed-citation publication-type="journal"><person-group><name><surname>Du</surname><given-names>Zhaohui</given-names></name><name><surname>Wang</surname><given-names>Shuxia</given-names></name></person-group><article-title>Genus <italic>Promalactis</italic> Meyrick (Lepidoptera, Oecophoridae) from China: Descriptions of twelve new species
                </article-title><source>Zookeys</source><day>5</day><month>4</month><year>2013</year><volume>2013</volume><issue>285</issue><fpage>23</fpage><lpage>52</lpage><pub-id pub-id-type="doi">10.3897/zookeys.285.4286</pub-id></mixed-citation></tp:treatment-meta><tp:nomenclature><tp:taxon-name>
                        <tp:taxon-name-part taxon-name-part-type="genus">Promalactis </tp:taxon-name-part>
                        <tp:taxon-name-part taxon-name-part-type="species">bifurciprocessa</tp:taxon-name-part>
                    <object-id xmlns:xlink="http://www.w3.org/1999/xlink" xlink:type="simple">urn:lsid:zoobank.org:act:333A38C0-615C-4B6D-90D1-594C4C567610</object-id>
								<object-id xmlns:xlink="http://www.w3.org/1999/xlink" xlink:type="simple">http://species-id.net/wiki/Promalactis_bifurciprocessa</object-id>
								</tp:taxon-name><tp:taxon-status xmlns:xlink="http://www.w3.org/1999/xlink" xlink:type="simple">sp. n.</tp:taxon-status><xref ref-type="fig" rid="F1">Figs 1</xref><xref ref-type="fig" rid="F4">17</xref></tp:nomenclature><tp:treatment-sec sec-type="Type material"><title>Type material.</title><p>Holotype ♂ − <bold>China, Anhui Province:</bold> Yungusi, Mt. Huang (<named-content xmlns:xlink="http://www.w3.org/1999/xlink" content-type="dwc:verbatimCoordinates" xlink:type="simple">30°07'N, 118°11'E</named-content>), 15.V.1978, coll. Sizheng Wang, genitalia slide No. DZH12198 (IOZ).
                    </p></tp:treatment-sec><tp:treatment-sec sec-type="Diagnosis"><title>Diagnosis.</title><p>The new species is similar to <italic><tp:taxon-name>Promalactis manoi</tp:taxon-name></italic> Fujisawa, 2002. It can be separated by the left sacculus with distal process bifurcate, the right sacculus with distal process slender and curved ventrad, and the aedeagus with one cornutus in the male genitalia. In <italic><tp:taxon-name>Promalactis manoi</tp:taxon-name></italic>, the distal process of the left sacculus is not bifurcate, the distal process of the right sacculus is broad and curved dorsad, and the aedeagus has two cornuti.
                    </p></tp:treatment-sec><tp:treatment-sec sec-type="Description"><title>Description.</title><p>Adult (<xref ref-type="fig" rid="F1">Fig. 1</xref>). Wingspan 13.5 mm. Head with vertex shining white, frons dark brown, occiput ochreous brown. Labial palpus with basal and second segments dark orange on outer surface, basal segment light yellow on inner surface, sec<!--PageBreak-->ond segment ochreous yellow on inner surface; third segment dark ochreous brown, white at apex, almost same length as second. Antenna with scape white except dark brown on anterior and posterior margins; flagellum white and dark brown on dorsal surface, dark brown on ventral surface. Thorax and tegula ochreous brown. Forewing orange; a narrow white fascia edged with dense black scales from beyond costal 2/3 to before lower angle of cell, then obliquely straight inwards to 3/4 of dorsum, its anterior1/4 widened and densely diffused with black scales; costal margin with an apical <!--PageBreak-->blackish brown spot; two white streaks arising from dorsal margin, edged with dense black scales: basal streak from dorsal 1/5 to above base of fold, straight, second streak from dorsal 2/5 to basal 1/3 of upper margin of cell, sinuate, area between two streaks ochreous brown; cilia orange yellow, dark brown along distal part of costal margin. Hindwing and cilia dark grey.
                    </p><p><bold>Male genitalia</bold> (<xref ref-type="fig" rid="F4">Fig. 17</xref>). Uncus heavily sclerotized, nearly trapezoidal, broad at base, slightly narrowed to blunt apex, laterally folded inward and with sparse setae. Gnathos heavily sclerotized, about 3/5 length of uncus, bluntly rounded at apex; lateral arm band shaped, almost same length as gnathos. Tegumen branched from about middle, narrowed anteriorly, blunt apically. Valva asymmetrical; left valva long, slightly narrowed basally, widened distally, rounded apically; costa slightly concave basally, projected distally, rounded apically; sacculus broadened medially, narrowed distally, distal process free, heavily sclerotized, setose, bifurcate distally, forming two spine-like processes: dorsal process curved straight dorsad, apically reaching dorsal 1/4 of valva, ventral process almost straight, apically slightly exceeding end of valva; right valva short, subtriangular, pointed apically, concave inward ventro-distally; costa projected distally; sacculus broad oval, distal process free, very long, curved ventrad, arched inward, far exceeding end of valva, setose distally, acute apically. Saccus short, about 3/5 length of uncus, subtriangular, narrowly rounded at apex. Juxta small, weakly sclerotized, subtriangular. Aedeagus curved, about 1.3 times length of left valva, broad basally, narrowed distally, with a curved, thin apical spine; cornutus spine-like, about 1/4 length of aedeagus, situated near middle of aedeagus.
                    </p><p><bold>Female.</bold> Unknown.
                    </p></tp:treatment-sec><tp:treatment-sec sec-type="Distribution"><title>Distribution.</title><p>China (Anhui).</p></tp:treatment-sec><tp:treatment-sec sec-type="Etymology"><title>Etymology.</title><p>The specific name is derived from Latin <italic>bifurcus</italic> (= bifurcate) and <italic>processus</italic> (= process), referring to the bifurcate distal process of the left sacculus in the male genitalia.
                    </p></tp:treatment-sec><tp:treatment-sec><!--Section generated to contain objects referenced in tp:taxon-treatment.--><fig id="F1" position="float" orientation="portrait"><label>Figures 1–6.</label><caption><p>Adults of <italic><tp:taxon-name>Promalactis</tp:taxon-name></italic> species. <bold>1</bold> <italic><tp:taxon-name>Promalactis bifurciprocessa</tp:taxon-name></italic>sp. n., holotype, male <bold>2</bold> <italic><tp:taxon-name>Promalactis convexa</tp:taxon-name></italic> sp. n., holotype, male <bold>3</bold> <italic><tp:taxon-name>Promalactis papillata</tp:taxon-name></italic> sp. n., paratype, female <bold>4</bold> <italic><tp:taxon-name>Promalactis quadratitabularis</tp:taxon-name></italic> sp. n. , holotype, male <bold>5</bold> <italic><tp:taxon-name>Promalactis quadriloba</tp:taxon-name></italic> sp. n., holotype, male <bold>6</bold> <italic><tp:taxon-name>Promalactis ramispinea</tp:taxon-name></italic> sp. n., paratype, female.</p></caption><graphic xmlns:xlink="http://www.w3.org/1999/xlink" xlink:href="ZooKeys-285-023-g001.jpg" position="float" orientation="portrait" xlink:type="simple"/></fig><fig id="F4" position="float" orientation="portrait"><label>Figures 17–22.</label><caption><p>Male genitalia of <italic><tp:taxon-name>Promalactis</tp:taxon-name></italic> species. <bold>17</bold> <italic><tp:taxon-name>Promalactis bifurciprocessa</tp:taxon-name></italic> sp. n., holotype, slide No. DZH12198 <bold>18</bold> <italic><tp:taxon-name>Promalactis convexa</tp:taxon-name></italic> sp. n., holotype, slide No. DZH12027 <bold>19</bold> <italic><tp:taxon-name>Promalactis papillata</tp:taxon-name></italic> sp. n., holotype, slide No. DZH12147 <bold>20</bold> <italic><tp:taxon-name>Promalactis quadratitabularis</tp:taxon-name></italic> sp. n., holotype, slide No. DZH12037 <bold>21</bold> <italic><tp:taxon-name>Promalactis quadriloba</tp:taxon-name></italic> sp. n., holotype, slide No. DZH12032 <bold>22</bold> <italic><tp:taxon-name>Promalactis ramispinea</tp:taxon-name></italic> sp. n., holotype, slide No. DZH11025 <bold>22a</bold> enlarged distal part of cornutus.</p></caption><graphic xmlns:xlink="http://www.w3.org/1999/xlink" xlink:href="ZooKeys-285-023-g004.jpg" position="float" orientation="portrait" xlink:type="simple"/></fig></tp:treatment-sec></tp:taxon-treatment>
