# Supplementary material for: Genus Promalactis Meyrick (Lepidoptera, Oecophoridae) from China: Descriptions of twelve new species
Source: Zookeys. 2013 Apr 5;(285):23–52. doi: 10.3897/zookeys.285.4286 (PMC3690756; doi:10.3897/zookeys.285.4286)
Supplement: XML Treatment for Promalactis convexa [file zookeys.285.4286-treatment2.xml]

<!DOCTYPE tp:taxon-treatment
  PUBLIC "-//TaxonX//DTD Taxonomic Treatment Publishing DTD v0 20100105//EN" "tax-treatment-NSO.dtd">
<tp:taxon-treatment xmlns:tp="http://www.plazi.org/taxpub"><tp:treatment-meta><mixed-citation publication-type="journal"><person-group><name><surname>Du</surname><given-names>Zhaohui</given-names></name><name><surname>Wang</surname><given-names>Shuxia</given-names></name></person-group><article-title>Genus <italic>Promalactis</italic> Meyrick (Lepidoptera, Oecophoridae) from China: Descriptions of twelve new species
                </article-title><source>Zookeys</source><day>5</day><month>4</month><year>2013</year><volume>2013</volume><issue>285</issue><fpage>23</fpage><lpage>52</lpage><pub-id pub-id-type="doi">10.3897/zookeys.285.4286</pub-id></mixed-citation></tp:treatment-meta><tp:nomenclature><tp:taxon-name>
                        <tp:taxon-name-part taxon-name-part-type="genus">Promalactis </tp:taxon-name-part>
                        <tp:taxon-name-part taxon-name-part-type="species">convexa</tp:taxon-name-part>
                    <object-id xmlns:xlink="http://www.w3.org/1999/xlink" xlink:type="simple">urn:lsid:zoobank.org:act:A53C143D-3AE2-496E-8B69-75E5CE0D542C</object-id>
								<object-id xmlns:xlink="http://www.w3.org/1999/xlink" xlink:type="simple">http://species-id.net/wiki/Promalactis_convexa</object-id>
								</tp:taxon-name><tp:taxon-status xmlns:xlink="http://www.w3.org/1999/xlink" xlink:type="simple">sp. n.</tp:taxon-status><xref ref-type="fig" rid="F1">Figs 2</xref><xref ref-type="fig" rid="F4">18</xref></tp:nomenclature><tp:treatment-sec sec-type="Type material"><title>Type material.</title><p>Holotype ♂ − <bold>China, Sichuan Province:</bold> Mt. Qingcheng (<named-content xmlns:xlink="http://www.w3.org/1999/xlink" content-type="dwc:verbatimCoordinates" xlink:type="simple">30°58'N, 103°31'E</named-content>), 25.V.1979, genitalia slide No. DZH12027 (IOZ).
                    </p></tp:treatment-sec><tp:treatment-sec sec-type="Diagnosis"><title>Diagnosis.</title><p>The new species is similar to <italic><tp:taxon-name>Promalactis ermolenkoi</tp:taxon-name></italic> Lvovsky, 1986, but can be separated by the left valva with a beak-like dorso-apical process and the right valva with a hooked dorso-apical process, the left sacculus with a leaf-like distal process and the right sacculus with a spine-like distal process, and the aedeagus with one large cornutus in the male genitalia. In <italic><tp:taxon-name>Promalactis ermolenkoi</tp:taxon-name></italic>, the valva has no dorso-apical process, the left sacculus has a papillary distal process and the right sacculus with an elongate <!--PageBreak-->club-shaped distal process, and the aedeagus has two small cornuti. This species is also similar to <italic><tp:taxon-name>Promalactis quadratitabularis</tp:taxon-name></italic> sp. nand <italic><tp:taxon-name>Promalactis similiconvexa</tp:taxon-name></italic>sp. n. The differences between them are stated under each of the latter two species.
                    </p></tp:treatment-sec><tp:treatment-sec sec-type="Description"><title>Description.</title><p>Adult (<xref ref-type="fig" rid="F1">Fig. 2</xref>). Wingspan 15.0−16.0 mm. Head with vertex shining white, frons brown, occiput ochreous brown. Labial palpus with basal and second segments orange on outer surface, basal segment light yellow on inner surface, second segment yellow on inner surface; third segment ochreous, slightly shorter than second. Antenna with scape white; flagellum with basal several flagellomeres white, remaining flagellomeres white and black on dorsal surface, black on ventral surface. Thorax and tegula ochreous brown. Forewing ground colour ochreous brown; markings white edged with black scales; a narrow fascia from beyond costal 2/3 extending obliquely inwards to dorsal 3/4, its anterior 2/5 slightly broad; two streaks arising from dorsum: basal streak from dorsal 1/5 extending obliquely to above base of fold, second streak from dorsal 1/3 to above upper margin of cell at basal 1/3; costal margin with a dark brown apical spot; cilia dark orange, dark brown basally at apex, forming a large ill-defined quadrangular spot together with costal spot. Hindwing and cilia dark grey.
                    </p><p><bold>Male genitalia</bold> (<xref ref-type="fig" rid="F4">Fig. 18</xref>). Uncus heavily sclerotized, nearly square, lateral margin arched outward, with sparse setae, posterior margin concave at middle, protruded laterally. Gnathos heavily sclerotized, very short, narrowly banded, distally curved ventrad, with small triangular lateral processes; lateral arm long, heavily sclerotized, about 2/3 length of uncus, band shaped. Tegumen branched from posterior 1/5, slightly narrowed anteriorly. Valva broad, sclerotized, setose distally, asymmetrical; left valva rounded at apex, with a heavily sclerotized, curved, beak-like dorso-apical process, which directs dorsad and bears three teeth distally on outside; sacculus strongly convex dorso-basally, reaching costa posteriorly, then conspicuously narrowed to narrowly rounded apex, with a heavily sclerotized, nearly leaf-like subapical process, which is curved upright, margined with dense teeth, pointed at apex, and reaches middle of dorso-apical process; right valva truncate at apex, with a heavily sclerotized, hooked dorso-apical process, which is upright and pointed at apex; sacculus with basal 3/5 roundly protruding dorso-basally, exceeding costa posteriorly, abruptly narrowed to 3/5, almost same width from 3/5 to 4/5, with a large spine-like process at distal 1/5, distal 1/5 tapered to apex, edged with teeth dorsally. Vinculum nearly triangular, protruding outward latero-medially. Saccus about 3.5 times length of uncus, basal 2/5 broader than distal 3/5, rounded at apex. Juxta roughly oval, weakly sclerotized. Aedeagus curved, about twice length of valva, with a sclerotized, quadrate apical plate; cornutus consisting of some almost coalesced, short, fine spines, forming a large spine, about 1/5 length of aedeagus, situated basally.
                    </p><p><bold>Female.</bold> Unknown.
                    </p></tp:treatment-sec><tp:treatment-sec sec-type="Distribution"><title>Distribution.</title><p>China (Sichuan).</p></tp:treatment-sec><tp:treatment-sec sec-type="Etymology"><title>Etymology.</title><p>The specific name is derived from Latin <italic>convexus</italic> (= convex), referring to the sacculus strongly convex dorso-basally.
                    </p><!--PageBreak--></tp:treatment-sec><tp:treatment-sec><!--Section generated to contain objects referenced in tp:taxon-treatment.--><fig id="F1" position="float" orientation="portrait"><label>Figures 1–6.</label><caption><p>Adults of <italic><tp:taxon-name>Promalactis</tp:taxon-name></italic> species. <bold>1</bold> <italic><tp:taxon-name>Promalactis bifurciprocessa</tp:taxon-name></italic>sp. n., holotype, male <bold>2</bold> <italic><tp:taxon-name>Promalactis convexa</tp:taxon-name></italic> sp. n., holotype, male <bold>3</bold> <italic><tp:taxon-name>Promalactis papillata</tp:taxon-name></italic> sp. n., paratype, female <bold>4</bold> <italic><tp:taxon-name>Promalactis quadratitabularis</tp:taxon-name></italic> sp. n. , holotype, male <bold>5</bold> <italic><tp:taxon-name>Promalactis quadriloba</tp:taxon-name></italic> sp. n., holotype, male <bold>6</bold> <italic><tp:taxon-name>Promalactis ramispinea</tp:taxon-name></italic> sp. n., paratype, female.</p></caption><graphic xmlns:xlink="http://www.w3.org/1999/xlink" xlink:href="ZooKeys-285-023-g001.jpg" position="float" orientation="portrait" xlink:type="simple"/></fig><fig id="F4" position="float" orientation="portrait"><label>Figures 17–22.</label><caption><p>Male genitalia of <italic><tp:taxon-name>Promalactis</tp:taxon-name></italic> species. <bold>17</bold> <italic><tp:taxon-name>Promalactis bifurciprocessa</tp:taxon-name></italic> sp. n., holotype, slide No. DZH12198 <bold>18</bold> <italic><tp:taxon-name>Promalactis convexa</tp:taxon-name></italic> sp. n., holotype, slide No. DZH12027 <bold>19</bold> <italic><tp:taxon-name>Promalactis papillata</tp:taxon-name></italic> sp. n., holotype, slide No. DZH12147 <bold>20</bold> <italic><tp:taxon-name>Promalactis quadratitabularis</tp:taxon-name></italic> sp. n., holotype, slide No. DZH12037 <bold>21</bold> <italic><tp:taxon-name>Promalactis quadriloba</tp:taxon-name></italic> sp. n., holotype, slide No. DZH12032 <bold>22</bold> <italic><tp:taxon-name>Promalactis ramispinea</tp:taxon-name></italic> sp. n., holotype, slide No. DZH11025 <bold>22a</bold> enlarged distal part of cornutus.</p></caption><graphic xmlns:xlink="http://www.w3.org/1999/xlink" xlink:href="ZooKeys-285-023-g004.jpg" position="float" orientation="portrait" xlink:type="simple"/></fig></tp:treatment-sec></tp:taxon-treatment>
