# Supplementary material for: Genus Promalactis Meyrick (Lepidoptera, Oecophoridae) from China: Descriptions of twelve new species
Source: Zookeys. 2013 Apr 5;(285):23–52. doi: 10.3897/zookeys.285.4286 (PMC3690756; doi:10.3897/zookeys.285.4286)
Supplement: XML Treatment for Promalactis quadratitabularis [file zookeys.285.4286-treatment4.xml]

<!DOCTYPE tp:taxon-treatment
  PUBLIC "-//TaxonX//DTD Taxonomic Treatment Publishing DTD v0 20100105//EN" "tax-treatment-NSO.dtd">
<tp:taxon-treatment xmlns:tp="http://www.plazi.org/taxpub"><tp:treatment-meta><mixed-citation publication-type="journal"><person-group><name><surname>Du</surname><given-names>Zhaohui</given-names></name><name><surname>Wang</surname><given-names>Shuxia</given-names></name></person-group><article-title>Genus <italic>Promalactis</italic> Meyrick (Lepidoptera, Oecophoridae) from China: Descriptions of twelve new species
                </article-title><source>Zookeys</source><day>5</day><month>4</month><year>2013</year><volume>2013</volume><issue>285</issue><fpage>23</fpage><lpage>52</lpage><pub-id pub-id-type="doi">10.3897/zookeys.285.4286</pub-id></mixed-citation></tp:treatment-meta><tp:nomenclature><tp:taxon-name>
                        <tp:taxon-name-part taxon-name-part-type="genus">Promalactis </tp:taxon-name-part>
                        <tp:taxon-name-part taxon-name-part-type="species">quadratitabularis</tp:taxon-name-part>
                    <object-id xmlns:xlink="http://www.w3.org/1999/xlink" xlink:type="simple">urn:lsid:zoobank.org:act:86F99BA5-E995-4CE2-A1F7-0B4A781C9720</object-id>
								<object-id xmlns:xlink="http://www.w3.org/1999/xlink" xlink:type="simple">http://species-id.net/wiki/Promalactis_quadratitabularis</object-id>
								</tp:taxon-name><tp:taxon-status xmlns:xlink="http://www.w3.org/1999/xlink" xlink:type="simple">sp. n.</tp:taxon-status><xref ref-type="fig" rid="F1">Figs 4</xref><xref ref-type="fig" rid="F4">20</xref></tp:nomenclature><tp:treatment-sec sec-type="Type material"><title>Type material.</title><p>Holotype ♂ − <bold>China, Sichuan Province:</bold> Wanniansi, Mt. Emei (<named-content xmlns:xlink="http://www.w3.org/1999/xlink" content-type="dwc:verbatimCoordinates" xlink:type="simple">29°32'N, 103°19'E</named-content>), 14.VI.1979, genitalia slide No. DZH12037 (IOZ). Paratypes − 2 ♂, same data as holotype, genitalia slide Nos. DZH12181, DZH12205 (IOZ).
                    </p></tp:treatment-sec><tp:treatment-sec sec-type="Diagnosis"><title>Diagnosis.</title><p>This species is very similar to <italic><tp:taxon-name>Promalactis convexa</tp:taxon-name></italic> sp. n., but can be separated by the left valva with an apical spine and a triangular dorso-apical process, the right valva dorsally projected and serrate on distal 1/4, and the sacculus with a triangular distal process on the left and with some distal teeth on the right in the male genitalia. In <italic><tp:taxon-name>Promalactis convexa</tp:taxon-name></italic> sp. n.,the left valva lacks the apical spine and has a beak-like dorso-apical process, the right valva has a hooked dorso-apical process, the sacculus has a leaf-like distal process on the left and a spine-like distal process on the right. <italic><tp:taxon-name>Promalactis pulchra</tp:taxon-name></italic> Wang, Zheng &amp; Li, 1997, <italic><tp:taxon-name>Promalactis similipulchra</tp:taxon-name></italic> Wang, 2006, and <italic><tp:taxon-name>Promalactis zhejiangensis</tp:taxon-name></italic> Wang &amp; Li, 2004 <italic>et al</italic> are externally similar to this new species, but their valva lacks the dorso-<!--PageBreak-->apical process on the left, and their narrow sacculus is not strongly convex and does not reach costa posteriorly.
                    </p></tp:treatment-sec><tp:treatment-sec sec-type="Description"><title>Description.</title><p>Adult (<xref ref-type="fig" rid="F1">Fig. 4</xref>). Wingspan 14.0−15.0 mm. Head with vertex shining white, frons brown, occiput dark ochreous yellow. Labial palpus with basal and second segments ochreous yellow on outer surface, basal segment light yellow on inner surface, second segment yellow on inner surface; third segment ochreous yellow mixed with dark ochreous brown, almost same length as second. Antenna with scape white except dark brown on anterior and posterior margins; flagellum with basal three flagellomeres white, remaining flagellomeres white and black on dorsal surface, dark brown on ventral surface. Thorax, tegula and forewing dark orange yellow. Forewing with white markings edged with black scales; narrow white fascia from about costal 3/4 obliquely inwards to dorsal 3/4, curved, its anterior 2/5 broadened, with dense diffused dark brown scales on inner margin anteriorly; two streaks arising from dorsum: basal streak from dorsal 1/5 to above base of fold, straight, second streak parallel with basal streak, from dorsal 1/2 to upper margin of cell at basal 1/3, slightly sinuate; costal margin with a apical blackish brown spot; cilia orange yellow, dark ochreous brown basally around apex. Hindwing and cilia ochreous grey.
                    </p><p><bold>Male genitalia</bold> (<xref ref-type="fig" rid="F4">Fig. 20</xref>). Uncus sclerotized, nearly quadrate, shallowly concave at middle on posterior margin, with two small, directing ventrad, triangular processes near posterior margin. Gnathos heavily sclerotized, very short, apically concave at middle, forming two small, triangular lateral processes, curved ventrad; lateral arm about 1.5 times length of gnathos, band shaped. Tegumen branched from posterior 1/4, slightly narrowed anteriorly. Valva broad, sclerotized, setose distally, asymmetrical; left valva having a larger, upright apical spine, with a heavily sclerotized, triangular dorso-apical process directing obliquely basad and serrate dorsally; sacculus strongly convex dorso-basally, slightly exceeding costa posteriorly, conspicuously narrowed to rounded apex, with a heavily sclerotized, serrate, triangular distal process directing obliquely basad, almost same length as and parallel to dorso-apical process of valva; right valva having a smaller, upright apical spine, its distal 1/4 dorsally projected and serrate; sacculus with basal 3/5 roundly protruding, slightly exceeding costa posteriorly, then abruptly narrowed to 3/5, distal 2/5 free, with many heavily sclerotized, ragged dorso-distal teeth, apex narrowly rounded. Vinculum with anterior 1/2 broadened, having a broad transverse band joining lateral sides anteriorly, forming a very short sac antero-ventrally. Saccus elongate, about three times length of uncus, broad at base, gradually narrowed to 2/3, distal 1/3 parallel laterally, rounded at apex. Juxta roughly oval, weakly sclerotized. Aedeagus gently curved, about twice length of valva, slightly dilated basally, with a sclerotized, irregular quadrate plate apically; cornutus consisting of some clustered, almost coalesced fine spines, forming a large, gently curved spine, about 1/5 length of aedeagus, situated basally.
                    </p><p><bold>Female.</bold> Unknown.
                    </p></tp:treatment-sec><tp:treatment-sec sec-type="Distribution"><title>Distribution.</title><p>China (Sichuan).</p></tp:treatment-sec><tp:treatment-sec sec-type="Etymology"><title>Etymology.</title><p>The specific name is derived from Latin <italic>quadratus</italic> (= quadrate) and <italic>tabularis</italic> (= plate shaped), referring to the quadrate apical plate of the aedeagus.
                    </p><!--PageBreak--></tp:treatment-sec><tp:treatment-sec><!--Section generated to contain objects referenced in tp:taxon-treatment.--><fig id="F1" position="float" orientation="portrait"><label>Figures 1–6.</label><caption><p>Adults of <italic><tp:taxon-name>Promalactis</tp:taxon-name></italic> species. <bold>1</bold> <italic><tp:taxon-name>Promalactis bifurciprocessa</tp:taxon-name></italic>sp. n., holotype, male <bold>2</bold> <italic><tp:taxon-name>Promalactis convexa</tp:taxon-name></italic> sp. n., holotype, male <bold>3</bold> <italic><tp:taxon-name>Promalactis papillata</tp:taxon-name></italic> sp. n., paratype, female <bold>4</bold> <italic><tp:taxon-name>Promalactis quadratitabularis</tp:taxon-name></italic> sp. n. , holotype, male <bold>5</bold> <italic><tp:taxon-name>Promalactis quadriloba</tp:taxon-name></italic> sp. n., holotype, male <bold>6</bold> <italic><tp:taxon-name>Promalactis ramispinea</tp:taxon-name></italic> sp. n., paratype, female.</p></caption><graphic xmlns:xlink="http://www.w3.org/1999/xlink" xlink:href="ZooKeys-285-023-g001.jpg" position="float" orientation="portrait" xlink:type="simple"/></fig><fig id="F4" position="float" orientation="portrait"><label>Figures 17–22.</label><caption><p>Male genitalia of <italic><tp:taxon-name>Promalactis</tp:taxon-name></italic> species. <bold>17</bold> <italic><tp:taxon-name>Promalactis bifurciprocessa</tp:taxon-name></italic> sp. n., holotype, slide No. DZH12198 <bold>18</bold> <italic><tp:taxon-name>Promalactis convexa</tp:taxon-name></italic> sp. n., holotype, slide No. DZH12027 <bold>19</bold> <italic><tp:taxon-name>Promalactis papillata</tp:taxon-name></italic> sp. n., holotype, slide No. DZH12147 <bold>20</bold> <italic><tp:taxon-name>Promalactis quadratitabularis</tp:taxon-name></italic> sp. n., holotype, slide No. DZH12037 <bold>21</bold> <italic><tp:taxon-name>Promalactis quadriloba</tp:taxon-name></italic> sp. n., holotype, slide No. DZH12032 <bold>22</bold> <italic><tp:taxon-name>Promalactis ramispinea</tp:taxon-name></italic> sp. n., holotype, slide No. DZH11025 <bold>22a</bold> enlarged distal part of cornutus.</p></caption><graphic xmlns:xlink="http://www.w3.org/1999/xlink" xlink:href="ZooKeys-285-023-g004.jpg" position="float" orientation="portrait" xlink:type="simple"/></fig></tp:treatment-sec></tp:taxon-treatment>
