# Supplementary material for: Genus Promalactis Meyrick (Lepidoptera, Oecophoridae) from China: Descriptions of twelve new species
Source: Zookeys. 2013 Apr 5;(285):23–52. doi: 10.3897/zookeys.285.4286 (PMC3690756; doi:10.3897/zookeys.285.4286)
Supplement: XML Treatment for Promalactis quadriloba [file zookeys.285.4286-treatment5.xml]

<!DOCTYPE tp:taxon-treatment
  PUBLIC "-//TaxonX//DTD Taxonomic Treatment Publishing DTD v0 20100105//EN" "tax-treatment-NSO.dtd">
<tp:taxon-treatment xmlns:tp="http://www.plazi.org/taxpub"><tp:treatment-meta><mixed-citation publication-type="journal"><person-group><name><surname>Du</surname><given-names>Zhaohui</given-names></name><name><surname>Wang</surname><given-names>Shuxia</given-names></name></person-group><article-title>Genus <italic>Promalactis</italic> Meyrick (Lepidoptera, Oecophoridae) from China: Descriptions of twelve new species
                </article-title><source>Zookeys</source><day>5</day><month>4</month><year>2013</year><volume>2013</volume><issue>285</issue><fpage>23</fpage><lpage>52</lpage><pub-id pub-id-type="doi">10.3897/zookeys.285.4286</pub-id></mixed-citation></tp:treatment-meta><tp:nomenclature><tp:taxon-name>
                        <tp:taxon-name-part taxon-name-part-type="genus">Promalactis </tp:taxon-name-part>
                        <tp:taxon-name-part taxon-name-part-type="species">quadriloba</tp:taxon-name-part>
                    <object-id xmlns:xlink="http://www.w3.org/1999/xlink" xlink:type="simple">urn:lsid:zoobank.org:act:8AE3931A-B02B-4B84-B3DA-1187D5150666</object-id>
								<object-id xmlns:xlink="http://www.w3.org/1999/xlink" xlink:type="simple">http://species-id.net/wiki/Promalactis_quadriloba</object-id>
								</tp:taxon-name><tp:taxon-status xmlns:xlink="http://www.w3.org/1999/xlink" xlink:type="simple">sp. n.</tp:taxon-status><xref ref-type="fig" rid="F1">Figs 5</xref><xref ref-type="fig" rid="F4">21</xref></tp:nomenclature><tp:treatment-sec sec-type="Type material"><title>Type material.</title><p>Holotype ♂ − <bold>China, Guizhou Province:</bold> Sanchahe (<named-content xmlns:xlink="http://www.w3.org/1999/xlink" content-type="dwc:verbatimCoordinates" xlink:type="simple">27°31'N, 106°54'E</named-content>), Xishui County, 300−500 m, coll. Chunsheng Wu, genitalia slide No. DZH12032 (IOZ).
                    </p></tp:treatment-sec><tp:treatment-sec sec-type="Diagnosis"><title>Diagnosis.</title><p>This new species is similar to <italic><tp:taxon-name>Promalactis tricuspidata</tp:taxon-name></italic> Wang &amp; Li, 2004, but can be separated by the ventral lobe of the valva having a slender spine-like ventro-basal process, the saccus about the same length as the uncus, the juxta without lateral processes at basal 1/3, the aedeagus without hooked distal process, and the very small cornutus shorter than 1/10 length of the aedeagus in the male genitalia. In <italic><tp:taxon-name>Promalactis tricuspidata</tp:taxon-name></italic>, the ventral lobe of the valva lacks ventral process, the saccus is about four times the length of the uncus, the juxta has lateral processes at basal 1/3, the aedeagus has a hooked distal process, and the long cornutus is about 1/4 length of the aedeagus in the male genitalia.
                    </p></tp:treatment-sec><tp:treatment-sec sec-type="Description"><title>Description.</title><p>Adult (<xref ref-type="fig" rid="F1">Fig. 5</xref>). Wingspan 9.0−9.5 mm. Head milk white, occiput white tinged with ochreous brown. Labial palpus with basal and second segments grey on inner surface, brown on outer surface, second segment black at apex; third segment yellow mixed with black except white at base and apex, slightly shorter than second. Antenna with scape white, pecten yellowish brown; flagellum white and black on dorsal surface, black on ventral surface. Thorax and tegula dark yellowish brown. Forewing ground colour yellowish brown; markings white edged with black scales; costal margin black along basal 1/4, with a slender fascia from base extending to dorsal margin, with a broad streak extending from subcostal 1/6 obliquely to middle of fold, with a large patch at costal 1/2 extending downward to near end of cell, contracted latero-medially, bearing dense black scales antero-laterally; dorsal margin with a V-shaped pattern extending from before 1/3 to before 2/5 of fold, with a L-shaped pattern from 1/2 straight outward to middle of fold, then curved outward to before lower angle of cell; apex with a large ovate spot, mixed with black scales, edged with dense black scales except on anterior margin; an irregular spot before tornus, extending upward to lower angle of cell; cilia ochreous yellow. Hindwing and cilia grey.
                    </p><p><bold>Male genitalia</bold> (<xref ref-type="fig" rid="F4">Fig. 21</xref>). Uncus with basal 3/5 slightly wide, sclerotized laterally, distal 2/5 sclerotized, compressed laterally, apex pointed and curved ventrad; laterally with a long, strong setae at basal 2/5. Gnathos rectangular, straight at apex, about 3/5 length of uncus; lateral arm broad, subtriangular, about same length as gnathos. Tegumen broad posteriorly, branched from near posterior margin, rounded anteriorly. Valva narrowed basally, broadened distally; apex with three slender lobes: dorsal lobe heavily sclerotized, curved, with an apical tuft of setae directing ventrad; median lobe with basal 3/4 slender, distal 1/4 expanded and setose, slightly exceeding end of dorsal lobe, directing obliquely dorsad, close to dorsal lobe at base; ventral lobe with basal 3/5 broad triangular, distal 2/5 slender digitate, bearing a spine-like process ventro-<!--PageBreak-->basally, with tufted hairs apically, slightly shorter than median lobe. Costa sclerotized, broad at base, gradually narrowed distally. Sacculus indistinct. Saccus broad at base, gradually narrowed to rounded apex, about same length as uncus. Juxta very narrow at base, gradually broadened to about middle, sclerotized laterally; distal half bilobed, heavily sclerotized, arched outwards, obliquely truncate at apex, reaching anterior 2/5 of tegumen. Aedeagus slightly arched, about 1.3 times length of valva, triangular distally; cornutus very small, shorter than 1/10 length of aedeagus, spine-like, situated at about middle of aedeagus.
                    </p><p><bold>Female.</bold> Unknown.
                    </p></tp:treatment-sec><tp:treatment-sec sec-type="Distribution"><title>Distribution.</title><p>China (Guizhou).</p></tp:treatment-sec><tp:treatment-sec sec-type="Etymology"><title>Etymology.</title><p>The specific name is derived from the Latin prefix <italic>quadri-</italic> (= four), and the suffix -<italic>lobus</italic> (= lobe), referring to the three apical lobes and the ventral process of the valva.
                    </p></tp:treatment-sec><tp:treatment-sec><!--Section generated to contain objects referenced in tp:taxon-treatment.--><fig id="F1" position="float" orientation="portrait"><label>Figures 1–6.</label><caption><p>Adults of <italic><tp:taxon-name>Promalactis</tp:taxon-name></italic> species. <bold>1</bold> <italic><tp:taxon-name>Promalactis bifurciprocessa</tp:taxon-name></italic>sp. n., holotype, male <bold>2</bold> <italic><tp:taxon-name>Promalactis convexa</tp:taxon-name></italic> sp. n., holotype, male <bold>3</bold> <italic><tp:taxon-name>Promalactis papillata</tp:taxon-name></italic> sp. n., paratype, female <bold>4</bold> <italic><tp:taxon-name>Promalactis quadratitabularis</tp:taxon-name></italic> sp. n. , holotype, male <bold>5</bold> <italic><tp:taxon-name>Promalactis quadriloba</tp:taxon-name></italic> sp. n., holotype, male <bold>6</bold> <italic><tp:taxon-name>Promalactis ramispinea</tp:taxon-name></italic> sp. n., paratype, female.</p></caption><graphic xmlns:xlink="http://www.w3.org/1999/xlink" xlink:href="ZooKeys-285-023-g001.jpg" position="float" orientation="portrait" xlink:type="simple"/></fig><fig id="F4" position="float" orientation="portrait"><label>Figures 17–22.</label><caption><p>Male genitalia of <italic><tp:taxon-name>Promalactis</tp:taxon-name></italic> species. <bold>17</bold> <italic><tp:taxon-name>Promalactis bifurciprocessa</tp:taxon-name></italic> sp. n., holotype, slide No. DZH12198 <bold>18</bold> <italic><tp:taxon-name>Promalactis convexa</tp:taxon-name></italic> sp. n., holotype, slide No. DZH12027 <bold>19</bold> <italic><tp:taxon-name>Promalactis papillata</tp:taxon-name></italic> sp. n., holotype, slide No. DZH12147 <bold>20</bold> <italic><tp:taxon-name>Promalactis quadratitabularis</tp:taxon-name></italic> sp. n., holotype, slide No. DZH12037 <bold>21</bold> <italic><tp:taxon-name>Promalactis quadriloba</tp:taxon-name></italic> sp. n., holotype, slide No. DZH12032 <bold>22</bold> <italic><tp:taxon-name>Promalactis ramispinea</tp:taxon-name></italic> sp. n., holotype, slide No. DZH11025 <bold>22a</bold> enlarged distal part of cornutus.</p></caption><graphic xmlns:xlink="http://www.w3.org/1999/xlink" xlink:href="ZooKeys-285-023-g004.jpg" position="float" orientation="portrait" xlink:type="simple"/></fig></tp:treatment-sec></tp:taxon-treatment>
