# Supplementary material for: Genus Promalactis Meyrick (Lepidoptera, Oecophoridae) from China: Descriptions of twelve new species
Source: Zookeys. 2013 Apr 5;(285):23–52. doi: 10.3897/zookeys.285.4286 (PMC3690756; doi:10.3897/zookeys.285.4286)
Supplement: XML Treatment for Promalactis ramispinea [file zookeys.285.4286-treatment6.xml]

<!DOCTYPE tp:taxon-treatment
  PUBLIC "-//TaxonX//DTD Taxonomic Treatment Publishing DTD v0 20100105//EN" "tax-treatment-NSO.dtd">
<tp:taxon-treatment xmlns:tp="http://www.plazi.org/taxpub"><tp:treatment-meta><mixed-citation publication-type="journal"><person-group><name><surname>Du</surname><given-names>Zhaohui</given-names></name><name><surname>Wang</surname><given-names>Shuxia</given-names></name></person-group><article-title>Genus <italic>Promalactis</italic> Meyrick (Lepidoptera, Oecophoridae) from China: Descriptions of twelve new species
                </article-title><source>Zookeys</source><day>5</day><month>4</month><year>2013</year><volume>2013</volume><issue>285</issue><fpage>23</fpage><lpage>52</lpage><pub-id pub-id-type="doi">10.3897/zookeys.285.4286</pub-id></mixed-citation></tp:treatment-meta><tp:nomenclature><tp:taxon-name>
                        <tp:taxon-name-part taxon-name-part-type="genus">Promalactis </tp:taxon-name-part>
                        <tp:taxon-name-part taxon-name-part-type="species">ramispinea</tp:taxon-name-part>
                    <object-id xmlns:xlink="http://www.w3.org/1999/xlink" xlink:type="simple">urn:lsid:zoobank.org:act:9DB7D7E5-27D1-4912-83E5-52D0362CA290</object-id>
								<object-id xmlns:xlink="http://www.w3.org/1999/xlink" xlink:type="simple">http://species-id.net/wiki/Promalactis_ramispinea</object-id>
								</tp:taxon-name><tp:taxon-status xmlns:xlink="http://www.w3.org/1999/xlink" xlink:type="simple">sp. n.</tp:taxon-status><xref ref-type="fig" rid="F1">Figs 6</xref><xref ref-type="fig" rid="F4">22</xref><xref ref-type="fig" rid="F6">32</xref></tp:nomenclature><tp:treatment-sec sec-type="Type material"><title>Type material.</title><p>Holotype ♂ − <bold>China,</bold> <bold>Jiangxi Province:</bold> Mt. Lu (<named-content xmlns:xlink="http://www.w3.org/1999/xlink" content-type="dwc:verbatimCoordinates" xlink:type="simple">26°30'N, 115°58'E</named-content>), 382.8 m, 1.VIII.1975, coll. Youqiao Liu, genitalia slide No. DZH11025 (IOZ). Paratypes − 1 ♀, same data as holotype except dated 9.VII.1975; 4 ♂, 5 ♀, same data as holotype except dated 28.VII−1.VIII.1975. <bold>Jiangxi Province:</bold> 2 ♂, 1 ♀, Xingguo County (<named-content xmlns:xlink="http://www.w3.org/1999/xlink" content-type="dwc:verbatimCoordinates" xlink:type="simple">26°19'N, 115°20'E</named-content>), 4, 19, 21.VII.1976; 1 ♀, Mt. Wuyi, 670 m, 2.VIII.1980, genitalia slide Nos. DZH12012 ♂, DZH12013 ♀ (IOZ). <bold>Hunan Province:</bold> 3 ♀♀, Cangxi Town, Xinhua County (<named-content xmlns:xlink="http://www.w3.org/1999/xlink" content-type="dwc:verbatimCoordinates" xlink:type="simple">27°44'N, 111°18'E</named-content>), 8−9.VIII.2004, coll. Yunli Xiao. <bold>Fujian Province:</bold> 1 ♀, Guadun (<named-content xmlns:xlink="http://www.w3.org/1999/xlink" content-type="dwc:verbatimCoordinates" xlink:type="simple">27°44'N, 117°38'E</named-content>), Mt. Wuyi, 1100 m, 29.VII.2008, coll. Weichun Li, Yongling Sun &amp; Haiyan Bai. <bold>Guangdong Province:</bold> 1 ♀, NanLing (<named-content xmlns:xlink="http://www.w3.org/1999/xlink" content-type="dwc:verbatimCoordinates" xlink:type="simple">23°20'N, 115°23'E</named-content>), Shaoguan City, 7−14.VII.2007, coll. Min Wang <italic>et al</italic>., genitalia slide Nos. DZH12043 ♀, DZH12044 ♀, DZH12045 ♀ (NKU).
                    </p></tp:treatment-sec><tp:treatment-sec sec-type="Diagnosis"><title>Diagnosis.</title><p>This species is similar to <italic><tp:taxon-name>Promalactis trapezia</tp:taxon-name></italic> Wang, 2006, but can be separated by the forewing with a white spot on termen; the tongue-shaped gnathos, the valva with a thick, curved digitate dorso-apical process, and the cornutus distally bearing four to five strong spines in the male genitalia. In <italic><tp:taxon-name>Promalactis trapezia</tp:taxon-name></italic>, the forewing has no white spot on termen; the gnathos is somewhat trapezoidal, the valva has some strong dorso-apical spines and the cornutus is a single spine.
                    </p></tp:treatment-sec><tp:treatment-sec sec-type="Description"><title>Description.</title><p>Adult (<xref ref-type="fig" rid="F1">Fig. 6</xref>). Wingspan 10.0−12.0 mm. Head shining greyish brown. Labial palpus with basal and second segments yellowish grey on inner surface, dark brown on outer surface; third segment with basal 1/4 and distal 1/4 white, middle 1/2 black, about 3/5 length of second. Antenna with scape black mixed with white on dorsal surface, yellow on ventral surface, pecten dark brown; flagellum white <!--PageBreak-->and black on dorsal surface, yellow on ventral surface. Thorax and tegula ochreous brown. Forewing ground colour orange yellow; costal margin with an inverted triangular black blotch at basal 3/5, posteriorly crossing half wing, with a small white spot at middle within black blotch; cell with a very short, longitudinal white streak at 1/3 on upper margin, with a small white spot at 3/4 and near outer margin; fold with a short white streak at base, a rectangular spot above 1/3 sometimes connected with the white streak at 1/3 of cell, and a L-shaped white streak above 2/3; dorsal margin with three white streaks arising from basal 1/6, 1/3 and 1/2 reaching obliquely to fold respectively, median streak sometimes joined with the spot above 1/3 of fold, third streak sometimes connected with L-shaped streak, with a sinuate weak white line from distal 1/3 to end of fold; tornus with a diffused triangular black spot, extending upward to lower angle of cell; apex and termen with a white spot respectively, surrounded with dense black scales; cilia yellow, tinged with white scales at tornus. Hindwing and cilia dark grey.
                    </p><p><bold>Male genitalia</bold> (<xref ref-type="fig" rid="F4">Fig. 22</xref>). Uncus elongate triangular, broad at base, narrowed to narrowly rounded apex. Gnathos tongue shaped, about same length as uncus, distal 1/3 scobinate; apex rounded, with a small papillary process; lateral arm short, band shaped. Tegumen branched from posterior 2/5, triangularly narrowed anteriorly. Valva almost parallel dorso-ventrally; apex obliquely truncate, dorso-apical process thick digitate, curved ventrad, forming a right angle with apex, with sparse setae distally, blunt at apex; costa straight except slightly projected subapically. Sacculus about 2/5 width of valva, slightly narrowed to a short free distal process, distal 2/3 setose. Saccus broad, triangular, about same length as uncus. Juxta weakly sclerotized, extremely broad, nearly oval, reaching anterior 1/5 of tegumen, with a small saccate basal process, with digitate lateral processes at distal 2/5. Aedeagus strong, almost straight, nearly as long as valva, basal 3/5 membranous, distal 2/5 heavily sclerotized; cornutus strong and curved, about 1/2 length of aedeagus, slightly dilated near base, slender medially, distal 1/4 with four to five strong spines.
                    </p><p><bold>Female genitalia</bold> (<xref ref-type="fig" rid="F6">Fig. 32</xref>). Apophysis anterioris about 1/2 length of apophysis posterioris, apophyses anterioris and posterioris expanded distally. Eighth sternum very short, rounded posteriorly. Seventh sternum slightly concave medially on posterior margin, posterior 1/5 sclerotized, laterally produced to a sclerotized, curved, gradually narrowed band. Antrum concave at middle on posterior margin, protruded in a short triangle postero-laterally, heavily sclerotized laterally; left side with anterior half concave inward, produced to a broad folded band stretching to ductus bursae. Ductus bursae long and curved, about 2.5 times length of corpus bursae, with a sclerotized shield-like plate at middle; posterior 2/5 sclerotized, with fourteen small spines posteriorly; anterior 3/5 membranous; ductus seminalis arising from posterior 1/4 of ductus bursae. Corpus bursae membranous, nearly rounded; two signa small, irregular oval.
                    </p></tp:treatment-sec><tp:treatment-sec sec-type="Distribution"><title>Distribution.</title><p>China (Fujian, Guangdong, Hunan, Jiangxi).</p></tp:treatment-sec><tp:treatment-sec sec-type="Etymology"><title>Etymology.</title><p>The specific name is derived from the Latin prefix <italic>rami-</italic> (= ramus), and Latin <italic>spineus</italic> (= spine-like), referring to the strong spines in the distal 1/4 of the cornutus.
                    </p><fig id="F1" position="float" orientation="portrait"><label>Figures 1–6.</label><caption><p>Adults of <italic><tp:taxon-name>Promalactis</tp:taxon-name></italic> species. <bold>1</bold> <italic><tp:taxon-name>Promalactis bifurciprocessa</tp:taxon-name></italic>sp. n., holotype, male <bold>2</bold> <italic><tp:taxon-name>Promalactis convexa</tp:taxon-name></italic> sp. n., holotype, male <bold>3</bold> <italic><tp:taxon-name>Promalactis papillata</tp:taxon-name></italic> sp. n., paratype, female <bold>4</bold> <italic><tp:taxon-name>Promalactis quadratitabularis</tp:taxon-name></italic> sp. n. , holotype, male <bold>5</bold> <italic><tp:taxon-name>Promalactis quadriloba</tp:taxon-name></italic> sp. n., holotype, male <bold>6</bold> <italic><tp:taxon-name>Promalactis ramispinea</tp:taxon-name></italic> sp. n., paratype, female.</p></caption><graphic xmlns:xlink="http://www.w3.org/1999/xlink" xlink:href="ZooKeys-285-023-g001.jpg" position="float" orientation="portrait" xlink:type="simple"/></fig><fig id="F2" position="float" orientation="portrait"><label>Figures 7–12.</label><caption><p>Adults of <italic><tp:taxon-name>Promalactis</tp:taxon-name></italic> species. <bold>7</bold> <italic><tp:taxon-name>Promalactis scorpioidea</tp:taxon-name></italic> sp. n., holotype, male <bold>8</bold> <italic><tp:taxon-name>Promalactis serpenticapitata</tp:taxon-name></italic> sp. n., paratype, female <bold>9</bold> <italic><tp:taxon-name>Promalactis similiconvexa</tp:taxon-name></italic> sp. n., holotype, male <bold>10</bold> <italic><tp:taxon-name>Promalactis spinosicornuta</tp:taxon-name></italic> sp. n., holotype, male <bold>11</bold> <italic><tp:taxon-name>Promalactis strumifera</tp:taxon-name></italic> sp. n., holotype, male <bold>12</bold> <italic><tp:taxon-name>Promalactis uncinispinea</tp:taxon-name></italic> sp. n., holotype, male.</p></caption><graphic xmlns:xlink="http://www.w3.org/1999/xlink" xlink:href="ZooKeys-285-023-g002.jpg" position="float" orientation="portrait" xlink:type="simple"/></fig><!--PageBreak--></tp:treatment-sec><tp:treatment-sec><!--Section generated to contain objects referenced in tp:taxon-treatment.--><fig id="F4" position="float" orientation="portrait"><label>Figures 17–22.</label><caption><p>Male genitalia of <italic><tp:taxon-name>Promalactis</tp:taxon-name></italic> species. <bold>17</bold> <italic><tp:taxon-name>Promalactis bifurciprocessa</tp:taxon-name></italic> sp. n., holotype, slide No. DZH12198 <bold>18</bold> <italic><tp:taxon-name>Promalactis convexa</tp:taxon-name></italic> sp. n., holotype, slide No. DZH12027 <bold>19</bold> <italic><tp:taxon-name>Promalactis papillata</tp:taxon-name></italic> sp. n., holotype, slide No. DZH12147 <bold>20</bold> <italic><tp:taxon-name>Promalactis quadratitabularis</tp:taxon-name></italic> sp. n., holotype, slide No. DZH12037 <bold>21</bold> <italic><tp:taxon-name>Promalactis quadriloba</tp:taxon-name></italic> sp. n., holotype, slide No. DZH12032 <bold>22</bold> <italic><tp:taxon-name>Promalactis ramispinea</tp:taxon-name></italic> sp. n., holotype, slide No. DZH11025 <bold>22a</bold> enlarged distal part of cornutus.</p></caption><graphic xmlns:xlink="http://www.w3.org/1999/xlink" xlink:href="ZooKeys-285-023-g004.jpg" position="float" orientation="portrait" xlink:type="simple"/></fig><fig id="F6" position="float" orientation="portrait"><label>Figures 29–33.</label><caption><p><bold>29–30</bold> Male genitalia of <italic><tp:taxon-name>Promalactis</tp:taxon-name></italic> species. <bold>31–33</bold> Female genitalia of <italic><tp:taxon-name>Promalactis</tp:taxon-name></italic> species <bold>29</bold> <italic><tp:taxon-name>Promalactis albipunctata</tp:taxon-name></italic> Park &amp; Park, slide No. DZH12176 <bold>30</bold> <italic><tp:taxon-name>Promalactis dimolybda</tp:taxon-name></italic> Meyrick, slide No. DZH12041 <bold>31</bold> <italic><tp:taxon-name>Promalactis papillata</tp:taxon-name></italic> sp. n., slide No. DZH12196 <bold>32</bold> <italic><tp:taxon-name>Promalactis ramispinea</tp:taxon-name></italic> sp. n., slide No. DZH12013 <bold>32a</bold> enlarged spines of ductus bursae <bold>33</bold> <italic><tp:taxon-name>Promalactis scorpioidea</tp:taxon-name></italic> sp. n., slide No. DZH12189.</p></caption><graphic xmlns:xlink="http://www.w3.org/1999/xlink" xlink:href="ZooKeys-285-023-g006.jpg" position="float" orientation="portrait" xlink:type="simple"/></fig></tp:treatment-sec></tp:taxon-treatment>
