# Supplementary material for: Genus Promalactis Meyrick (Lepidoptera, Oecophoridae) from China: Descriptions of twelve new species
Source: Zookeys. 2013 Apr 5;(285):23–52. doi: 10.3897/zookeys.285.4286 (PMC3690756; doi:10.3897/zookeys.285.4286)
Supplement: XML Treatment for Promalactis serpenticapitata [file zookeys.285.4286-treatment8.xml]

<!DOCTYPE tp:taxon-treatment
  PUBLIC "-//TaxonX//DTD Taxonomic Treatment Publishing DTD v0 20100105//EN" "tax-treatment-NSO.dtd">
<tp:taxon-treatment xmlns:tp="http://www.plazi.org/taxpub"><tp:treatment-meta><mixed-citation publication-type="journal"><person-group><name><surname>Du</surname><given-names>Zhaohui</given-names></name><name><surname>Wang</surname><given-names>Shuxia</given-names></name></person-group><article-title>Genus <italic>Promalactis</italic> Meyrick (Lepidoptera, Oecophoridae) from China: Descriptions of twelve new species
                </article-title><source>Zookeys</source><day>5</day><month>4</month><year>2013</year><volume>2013</volume><issue>285</issue><fpage>23</fpage><lpage>52</lpage><pub-id pub-id-type="doi">10.3897/zookeys.285.4286</pub-id></mixed-citation></tp:treatment-meta><tp:nomenclature><tp:taxon-name>
                        <tp:taxon-name-part taxon-name-part-type="genus">Promalactis </tp:taxon-name-part>
                        <tp:taxon-name-part taxon-name-part-type="species">serpenticapitata</tp:taxon-name-part>
                    <object-id xmlns:xlink="http://www.w3.org/1999/xlink" xlink:type="simple">urn:lsid:zoobank.org:act:DCB54EEC-278B-459D-9C12-06978B25B493</object-id>
								<object-id xmlns:xlink="http://www.w3.org/1999/xlink" xlink:type="simple">http://species-id.net/wiki/Promalactis_serpenticapitata</object-id>
								</tp:taxon-name><tp:taxon-status xmlns:xlink="http://www.w3.org/1999/xlink" xlink:type="simple">sp. n.</tp:taxon-status><xref ref-type="fig" rid="F2">Figs 8</xref><xref ref-type="fig" rid="F5">24</xref><xref ref-type="fig" rid="F7">34</xref></tp:nomenclature><tp:treatment-sec sec-type="Type material"><title>Type material.</title><p>Holotype ♂ − <bold>China,</bold> <bold>Fujian Province</bold>: Sangang (<named-content xmlns:xlink="http://www.w3.org/1999/xlink" content-type="dwc:verbatimCoordinates" xlink:type="simple">27°45'N, 117°40'E</named-content>), Mt. Wuyi, 740 m, 25.VII.2008, coll. Weichun Li, Yongling Sun &amp; Haiyan Bai, genitalia slide No. DZH12055 (NKU). Paratypes − 6 ♂, 18 ♀, Guadun (<named-content xmlns:xlink="http://www.w3.org/1999/xlink" content-type="dwc:verbatimCoordinates" xlink:type="simple">27°44'N, 117°38'E</named-content>), Mt. Wuyi, 1100 m, 28.VII−2.VIII.2008, coll. Weichun Li, Yongling Sun &amp; Haiyan Bai. <bold>Zhejiang Province:</bold> 2 ♀, Qingliang Peak (<named-content xmlns:xlink="http://www.w3.org/1999/xlink" content-type="dwc:verbatimCoordinates" xlink:type="simple">30°07'N, 118°51'E</named-content>), Linan City, 900 m, 8, 12.VIII.2005, coll. Yunli Xiao; 1 ♀, Sanmuping, Mt. Tianmu (<named-content xmlns:xlink="http://www.w3.org/1999/xlink" content-type="dwc:verbatimCoordinates" xlink:type="simple">30°26'N, 119°34'E</named-content>), 1000 m, 29.VII.2011, coll. Linlin Yang &amp; Na Chen, genitalia slide Nos. W04148 ♀, DZH12046 ♂, DZH12047 ♀, DZH12048 ♀ (NKU). <bold>Jiangxi Province:</bold> 1 ♀, Xiaoxidong II (<named-content xmlns:xlink="http://www.w3.org/1999/xlink" content-type="dwc:verbatimCoordinates" xlink:type="simple">26°28'N, 114°11'E</named-content>), 5.VII.1978, genitalia slide No. DZH12038 ♀ (IOZ).
                    </p></tp:treatment-sec><tp:treatment-sec sec-type="Diagnosis"><title>Diagnosis.</title><p>This new species is similar to <italic><tp:taxon-name>Promalactis maculosa</tp:taxon-name></italic> (Wang &amp; Li, 2001), but can be separated by the forewing without white streak on the cell from basal 1/3 to middle; the distal process of the sacculus nearly L shaped and far exceeding the tip of the costa, the nearly rod-like juxta without lateral lobes and the aedeagus with a heavily sclerotized distal process and one cornutus in the male genitalia. In <italic><tp:taxon-name>Promalactis maculosa</tp:taxon-name></italic>, the forewing has a white streak on the cell from basal 1/3 to middle, the distal process of the sacculus is digitate and not exceeding the tip of the dorso-apical process, the juxta has strong lateral lobes and the aedeagus has no distal process and has two cornuti in the male genitalia. This species is also similar to <italic><tp:taxon-name>Promalactis uncinispinea</tp:taxon-name></italic>sp. n. The differences between them are stated under the latter species.
                    </p></tp:treatment-sec><tp:treatment-sec sec-type="Description"><title>Description.</title><p>Adult (<xref ref-type="fig" rid="F2">Fig. 8</xref>). Wingspan 10.5−13.0 mm. Head dark brown, vertex white or lateral sides white only. Labial palpus with basal and second segments dark brown on outer surface, basal segment pale white on inner surface, second segment yellowish grey on inner surface; third segment black except white at base and apex, about same length as second. Antenna with scape white except black on anterior and <!--PageBreak-->posterior margins; flagellum black, with white annuli on dorsal surface. Thorax and tegula dark ochreous brown, tinged with dark brown scales. Forewing with basal 3/5 ochreous brown, distal 2/5 ochreous yellow; markings silvery white or white, edged with dense black scales; costal margin with a semicircular or quadrate silvery white spot at middle; cell with a small silvery white dot on upper margin under costal spot; three silvery white streaks arising from dorsal margin: basal streak to base of fold, second streak from dorsal 1/3 straight to basal 1/3 of cell, third streak from dorsal 3/5 obliquely to distal 1/4 of cell on lower margin; fold with a white dot at end; apex with an elliptic white spot, edged with dense black and ochreous brown scales; cilia ochreous yellow, grey along distal part of dorsal margin. Hindwing and cilia dark grey.
                    </p><p><bold>Male genitalia</bold> (<xref ref-type="fig" rid="F5">Fig. 24</xref>). Uncus subtriangular, broad at base, gradually narrowed to rounded apex, with a subapical tooth. Gnathos about 3/5 length of uncus, broad at base, gradually narrowed to 2/3, distal 1/3 broadened and rounded, ventrally with a small, snake head-shaped subapical process; lateral arm band shaped, about 2/3 length of gnathos. Tegumen narrow posteriorly, convex laterally at posterior 1/3, branched from posterior 2/3, anterior 1/3 nearly parallel sided, rounded apically. Valva sclerotized except an ovate membranous area medially before apex; basal 2/3 almost parallel dorso-ventrally, distally produced to a setose papillary process; costa concave basally and distally, slightly projected at middle. Sacculus broad at base, slightly narrowed distally, concave between 1/2−2/3 dorsally, distal 1/3 produced to a free, setose, L-shaped distal process, directing dorsad, apically serrate and far exceeding tip of costa. Vinculum widened anteriorly, with a slender transverse band joining left and right sides, forming a fan-shaped area between this band and posterior margin of saccus. Saccus short and broad, about 3/4 length of uncus, subtriangular, pointed at apex. Juxta long, nearly rod-like, slightly curved, with a short digitate basal process, distal 7/10 with a bundle of setae on dorsal surface, with longer setae on distal 2/3, apically with dense spinules or teeth, reaching near middle of uncus. Aedeagus straight and strong, about 4/5 length of valva; with two pieces of dense microtrichia and a heavily sclerotized plate distally, basal half of the plate thick and somewhat conical, distal half spine-like and curved; cornutus spine-like, situated at middle, about 1/3 length of aedeagus, with three short spines and one triangular plate basally.
                    </p><p><bold>Female genitalia</bold> (<xref ref-type="fig" rid="F7">Fig. 34</xref>). Apophysis anterioris stronger than and about 1/2 length of apophysis posterioris. Eighth abdominal segment very short, sternum heavily sclerotized postero-medially, rounded on posterior margin. Seventh abdominal segment sclerotized. Antrum large, inverted trapezoidal, sclerotized except an oval membranous area anteriorly on left side, slightly convex at middle on posterior margin ventrally, lateral margin sinuate. Ductus bursae membranous, slightly longer than corpus bursae, with some short spines posteriorly; ductus seminalis arising from near antrum. Corpus bursae large, nearly rounded, membranous; signum absent.
                    </p></tp:treatment-sec><tp:treatment-sec sec-type="Distribution"><title>Distribution.</title><p>China (Fujian, Jiangxi, Zhejiang).</p></tp:treatment-sec><tp:treatment-sec sec-type="Etymology"><title>Etymology.</title><p>This specific name is derived from the Latin prefix <italic>serpent-</italic> (= snake-like), and the adjective <italic>capitatus</italic> (= having a head), referring to the small, snake head-shaped subapical process on the ventral surface of the gnathos.
                    </p><!--PageBreak--></tp:treatment-sec><tp:treatment-sec><!--Section generated to contain objects referenced in tp:taxon-treatment.--><fig id="F2" position="float" orientation="portrait"><label>Figures 7–12.</label><caption><p>Adults of <italic><tp:taxon-name>Promalactis</tp:taxon-name></italic> species. <bold>7</bold> <italic><tp:taxon-name>Promalactis scorpioidea</tp:taxon-name></italic> sp. n., holotype, male <bold>8</bold> <italic><tp:taxon-name>Promalactis serpenticapitata</tp:taxon-name></italic> sp. n., paratype, female <bold>9</bold> <italic><tp:taxon-name>Promalactis similiconvexa</tp:taxon-name></italic> sp. n., holotype, male <bold>10</bold> <italic><tp:taxon-name>Promalactis spinosicornuta</tp:taxon-name></italic> sp. n., holotype, male <bold>11</bold> <italic><tp:taxon-name>Promalactis strumifera</tp:taxon-name></italic> sp. n., holotype, male <bold>12</bold> <italic><tp:taxon-name>Promalactis uncinispinea</tp:taxon-name></italic> sp. n., holotype, male.</p></caption><graphic xmlns:xlink="http://www.w3.org/1999/xlink" xlink:href="ZooKeys-285-023-g002.jpg" position="float" orientation="portrait" xlink:type="simple"/></fig><fig id="F5" position="float" orientation="portrait"><label>Figures 23–28.</label><caption><p>Male genitalia of <italic><tp:taxon-name>Promalactis</tp:taxon-name></italic> species. <bold>23</bold> <italic><tp:taxon-name>Promalactis scorpioidea</tp:taxon-name></italic> sp. n., paratype, slide No. DZH12012 <bold>24</bold> <italic><tp:taxon-name>Promalactis serpenticapitata</tp:taxon-name></italic> sp. n., paratype, slide No. DZH12046 <bold>24a</bold> enlarged cornutus <bold>25</bold> <italic><tp:taxon-name>Promalactis similiconvexa</tp:taxon-name></italic> sp. n., holotype, slide No. DZH12178 <bold>26</bold> <italic><tp:taxon-name>Promalactis spinosicornuta</tp:taxon-name></italic> sp. n., slide No. DZH12011 <bold>27</bold> <italic><tp:taxon-name>Promalactis strumifera</tp:taxon-name></italic> sp. n., paratype, slide No. DZH12052 <bold>28</bold> <italic><tp:taxon-name>Promalactis uncinispinea</tp:taxon-name></italic> sp. n., holotype, slide No. DZH12185 <bold>28a</bold> enlarged dentate dorsal process of sacculus.</p></caption><graphic xmlns:xlink="http://www.w3.org/1999/xlink" xlink:href="ZooKeys-285-023-g005.jpg" position="float" orientation="portrait" xlink:type="simple"/></fig><fig id="F7" position="float" orientation="portrait"><label>Figures 34–39.</label><caption><p>Female genitalia of <italic><tp:taxon-name>Promalactis</tp:taxon-name></italic> species. <bold>34</bold> <italic><tp:taxon-name>Promalactis serpenticapitata</tp:taxon-name></italic> sp. n., slide No. DZH12038 <bold>35</bold> <italic><tp:taxon-name>Promalactis strumifera</tp:taxon-name></italic> sp. n., slide No. DZH12034 <bold>35a</bold> enlarged signum <bold>36</bold> <italic><tp:taxon-name>Promalactis albipunctata</tp:taxon-name></italic> Park &amp; Park, slide No. DZH12203 <bold>36a</bold> enlarged signum <bold>37</bold> <italic><tp:taxon-name>Promalactis dierli</tp:taxon-name></italic> Lvovsky, slide No. DZH12003 <bold>37a</bold> enlarged signum <bold>38</bold> <italic><tp:taxon-name>Promalactis dimolybda</tp:taxon-name></italic> Meyrick, slide No. DZH12039 <bold>38a</bold> enlarged signum <bold>39</bold> <italic><tp:taxon-name>Promalactis flavescens</tp:taxon-name></italic> Wang, Zheng &amp; Li, slide No. DZH12014.</p></caption><graphic xmlns:xlink="http://www.w3.org/1999/xlink" xlink:href="ZooKeys-285-023-g007.jpg" position="float" orientation="portrait" xlink:type="simple"/></fig></tp:treatment-sec></tp:taxon-treatment>
