# Supplementary material for: Genus Promalactis Meyrick (Lepidoptera, Oecophoridae) from China: Descriptions of twelve new species
Source: Zookeys. 2013 Apr 5;(285):23–52. doi: 10.3897/zookeys.285.4286 (PMC3690756; doi:10.3897/zookeys.285.4286)
Supplement: XML Treatment for Promalactis similiconvexa [file zookeys.285.4286-treatment9.xml]

<!DOCTYPE tp:taxon-treatment
  PUBLIC "-//TaxonX//DTD Taxonomic Treatment Publishing DTD v0 20100105//EN" "tax-treatment-NSO.dtd">
<tp:taxon-treatment xmlns:tp="http://www.plazi.org/taxpub"><tp:treatment-meta><mixed-citation publication-type="journal"><person-group><name><surname>Du</surname><given-names>Zhaohui</given-names></name><name><surname>Wang</surname><given-names>Shuxia</given-names></name></person-group><article-title>Genus <italic>Promalactis</italic> Meyrick (Lepidoptera, Oecophoridae) from China: Descriptions of twelve new species
                </article-title><source>Zookeys</source><day>5</day><month>4</month><year>2013</year><volume>2013</volume><issue>285</issue><fpage>23</fpage><lpage>52</lpage><pub-id pub-id-type="doi">10.3897/zookeys.285.4286</pub-id></mixed-citation></tp:treatment-meta><tp:nomenclature><tp:taxon-name>
                        <tp:taxon-name-part taxon-name-part-type="genus">Promalactis </tp:taxon-name-part>
                        <tp:taxon-name-part taxon-name-part-type="species">similiconvexa</tp:taxon-name-part>
                    <object-id xmlns:xlink="http://www.w3.org/1999/xlink" xlink:type="simple">urn:lsid:zoobank.org:act:B883343D-DAE4-4B08-AB08-48058EEBFF5D</object-id>
								<object-id xmlns:xlink="http://www.w3.org/1999/xlink" xlink:type="simple">http://species-id.net/wiki/Promalactis_similiconvexa</object-id>
								</tp:taxon-name><tp:taxon-status xmlns:xlink="http://www.w3.org/1999/xlink" xlink:type="simple">sp. n.</tp:taxon-status><xref ref-type="fig" rid="F2">Figs 9</xref><xref ref-type="fig" rid="F5">25</xref></tp:nomenclature><tp:treatment-sec sec-type="Type material"><title>Type material.</title><p>Holotype ♂ − <bold>China, Sichuan Province:</bold> Mt. Qingcheng (<named-content xmlns:xlink="http://www.w3.org/1999/xlink" content-type="dwc:verbatimCoordinates" xlink:type="simple">30°58'N, 103°31'E</named-content>), 24.V.1979, genitalia slide No. DZH12178 (IOZ).
                    </p><p><bold>Diagnosis.</bold> This species is extremely similar to <italic><tp:taxon-name>Promalactis convexa</tp:taxon-name></italic> sp. n. It can be separated by the left valva with a small hill-like apical process, the left sacculus with distal process reaching basal 1/4 of dorso-apical process of the valva; the right valva with a large quadrate dorso-apical process dentate apically, and the right sacculus with a small subtriangular distal process in the male genitalia. In <italic><tp:taxon-name>Promalactis convexa</tp:taxon-name></italic> sp. n., the left valva is rounded at apex and lacks the apical process, the distal process of the left sacculus reaches the middle of the dorso-apical process of the valva; the right valva has a hooked dorso-apical process and the right sacculus has a spine-like distal process. This species is also externally similar to <italic><tp:taxon-name>Promalactis baotianmanensis</tp:taxon-name></italic> Wang, Li &amp; Zheng, 2000, <italic><tp:taxon-name>Promalactis guangxiensis</tp:taxon-name></italic> Wang, 2006 and <italic><tp:taxon-name>Promalactis parki</tp:taxon-name></italic> Lvovsky, 1986 <italic>et al</italic>., but can be easily separated by the valva having a dorso-apical process, which is absent in each of the latter three species.
                    </p></tp:treatment-sec><tp:treatment-sec sec-type="Description"><title>Description.</title><p>Adult (<xref ref-type="fig" rid="F2">Fig. 9</xref>). Wingspan 15.5 mm. Head with vertex shining white, frons brown, occiput dark ochreous brown. Labial palpus with basal and second segments ochreous brown on outer surface, basal segment light yellow on inner surface, second segment ochreous yellow on inner surface; third segment dark ochreous brown, white at apex, shorter than second. Antenna with scape white except dark brown on anterior and posterior margin; flagellum with basal three flagellomeres white, remaining flagellomeres white and black on dorsal surface, dark brown on ventral surface. Thorax and tegula ochreous brown. Forewing ochreous brown; markings white edged with black scales; a narrow white fascia from costal 3/4 obliquely inwards to dorsal 3/4, anterior 2/5 broadened, inner margin with diffused dense black scales anteriorly; two white streaks arising from dorsal margin: basal streak from dorsal 1/5 to above base of fold, second streak from dorsal 2/5 to basal 1/3 of upper margin of cell, slightly arched, area dark ochreous brown between these two streaks; costal margin black along basal 1/4, with a blackish brown apical spot; cilia ochreous brown, dark brown along distal part of costal margin. Hindwing and cilia dark grey.
                    </p><p><bold>Male genitalia</bold> (<xref ref-type="fig" rid="F5">Fig. 25</xref>). Uncus heavily sclerotized, nearly square, lateral margin arched outward, with sparse setae, posterior margin concave at middle, protruded laterally. Gnathos heavily sclerotized, about 1/2 length of uncus, apex curved ventrad, concave at middle, forming two small triangular lateral processes; lateral arm subtriangular, almost same length as gnathos. Tegumen branched from posterior 1/5, triangularly narrowed anteriorly. Valva sclerotized, setose distally, asymmetrical; left valva with apex dentate, with a small hill-like apical process, with a heavily sclerotized, broad beak-like dorso-apical process, which directs obliquely dorsad and is serrate dorso-medially; sacculus strongly protruding basally, reaching costa posteriorly, with a heavily sclerotized, nearly thorn-like subapical process directing dorsad and slightly curved <!--PageBreak-->inward, serrate marginally, apically pointed and reaching basal 1/4 of dorso-apical process of valva; right valva quadrate and slightly curved inward distally, apex dentate, with two larger teeth; sacculus with basal 2/3 roundly protruding dorsad, exceeding costa posteriorly, abruptly narrowed to 2/3, almost same width from 2/3 to 5/6, distal 1/6 gradually narrowed to narrowly rounded apex, with a small, heavily sclerotized, subtriangular process at distal 1/6, which is dentate on inner margin. Vinculum nearly triangular, widened latero-medially. Saccus about 2.7 times length of uncus, basal 2/5 broader than distal 3/5, rounded at apex. Juxta roughly oval, weakly sclerotized. Aedeagus slightly curved, about twice length of valva, apex with a sclerotized, quadrate plate; cornutus consisting of some almost coalesced, short, fine spines, forming a large curved spine, shorter than 1/5 length of aedeagus, situated basally.
                    </p><p><bold>Female.</bold> Unknown.
                    </p></tp:treatment-sec><tp:treatment-sec sec-type="Distribution"><title>Distribution.</title><p>China (Sichuan).</p></tp:treatment-sec><tp:treatment-sec sec-type="Etymology"><title>Etymology.</title><p>The specific name is derived from the Latin prefix <italic>simili</italic>- (= similar), and the species name <italic>convexa</italic>, referring to the similarity of the two species.
                    </p></tp:treatment-sec><tp:treatment-sec><!--Section generated to contain objects referenced in tp:taxon-treatment.--><fig id="F2" position="float" orientation="portrait"><label>Figures 7–12.</label><caption><p>Adults of <italic><tp:taxon-name>Promalactis</tp:taxon-name></italic> species. <bold>7</bold> <italic><tp:taxon-name>Promalactis scorpioidea</tp:taxon-name></italic> sp. n., holotype, male <bold>8</bold> <italic><tp:taxon-name>Promalactis serpenticapitata</tp:taxon-name></italic> sp. n., paratype, female <bold>9</bold> <italic><tp:taxon-name>Promalactis similiconvexa</tp:taxon-name></italic> sp. n., holotype, male <bold>10</bold> <italic><tp:taxon-name>Promalactis spinosicornuta</tp:taxon-name></italic> sp. n., holotype, male <bold>11</bold> <italic><tp:taxon-name>Promalactis strumifera</tp:taxon-name></italic> sp. n., holotype, male <bold>12</bold> <italic><tp:taxon-name>Promalactis uncinispinea</tp:taxon-name></italic> sp. n., holotype, male.</p></caption><graphic xmlns:xlink="http://www.w3.org/1999/xlink" xlink:href="ZooKeys-285-023-g002.jpg" position="float" orientation="portrait" xlink:type="simple"/></fig><fig id="F5" position="float" orientation="portrait"><label>Figures 23–28.</label><caption><p>Male genitalia of <italic><tp:taxon-name>Promalactis</tp:taxon-name></italic> species. <bold>23</bold> <italic><tp:taxon-name>Promalactis scorpioidea</tp:taxon-name></italic> sp. n., paratype, slide No. DZH12012 <bold>24</bold> <italic><tp:taxon-name>Promalactis serpenticapitata</tp:taxon-name></italic> sp. n., paratype, slide No. DZH12046 <bold>24a</bold> enlarged cornutus <bold>25</bold> <italic><tp:taxon-name>Promalactis similiconvexa</tp:taxon-name></italic> sp. n., holotype, slide No. DZH12178 <bold>26</bold> <italic><tp:taxon-name>Promalactis spinosicornuta</tp:taxon-name></italic> sp. n., slide No. DZH12011 <bold>27</bold> <italic><tp:taxon-name>Promalactis strumifera</tp:taxon-name></italic> sp. n., paratype, slide No. DZH12052 <bold>28</bold> <italic><tp:taxon-name>Promalactis uncinispinea</tp:taxon-name></italic> sp. n., holotype, slide No. DZH12185 <bold>28a</bold> enlarged dentate dorsal process of sacculus.</p></caption><graphic xmlns:xlink="http://www.w3.org/1999/xlink" xlink:href="ZooKeys-285-023-g005.jpg" position="float" orientation="portrait" xlink:type="simple"/></fig></tp:treatment-sec></tp:taxon-treatment>
