# Supplementary material for: Genus Promalactis Meyrick (Lepidoptera, Oecophoridae) from China: Descriptions of twelve new species
Source: Zookeys. 2013 Apr 5;(285):23–52. doi: 10.3897/zookeys.285.4286 (PMC3690756; doi:10.3897/zookeys.285.4286)
Supplement: XML Treatment for Promalactis spinosicornuta [file zookeys.285.4286-treatment10.xml]

<!DOCTYPE tp:taxon-treatment
  PUBLIC "-//TaxonX//DTD Taxonomic Treatment Publishing DTD v0 20100105//EN" "tax-treatment-NSO.dtd">
<tp:taxon-treatment xmlns:tp="http://www.plazi.org/taxpub"><tp:treatment-meta><mixed-citation publication-type="journal"><person-group><name><surname>Du</surname><given-names>Zhaohui</given-names></name><name><surname>Wang</surname><given-names>Shuxia</given-names></name></person-group><article-title>Genus <italic>Promalactis</italic> Meyrick (Lepidoptera, Oecophoridae) from China: Descriptions of twelve new species
                </article-title><source>Zookeys</source><day>5</day><month>4</month><year>2013</year><volume>2013</volume><issue>285</issue><fpage>23</fpage><lpage>52</lpage><pub-id pub-id-type="doi">10.3897/zookeys.285.4286</pub-id></mixed-citation></tp:treatment-meta><tp:nomenclature><tp:taxon-name>
                        <tp:taxon-name-part taxon-name-part-type="genus">Promalactis </tp:taxon-name-part>
                        <tp:taxon-name-part taxon-name-part-type="species">spinosicornuta</tp:taxon-name-part>
                    <object-id xmlns:xlink="http://www.w3.org/1999/xlink" xlink:type="simple">urn:lsid:zoobank.org:act:51545D2D-88D5-4CA1-B8E9-148D445AD89C</object-id>
								<object-id xmlns:xlink="http://www.w3.org/1999/xlink" xlink:type="simple">http://species-id.net/wiki/Promalactis_spinosicornuta</object-id>
								</tp:taxon-name><tp:taxon-status xmlns:xlink="http://www.w3.org/1999/xlink" xlink:type="simple">sp. n.</tp:taxon-status><xref ref-type="fig" rid="F2">Figs 10</xref><xref ref-type="fig" rid="F5">26</xref></tp:nomenclature><tp:treatment-sec sec-type="Type material"><title>Type material.</title><p>Holotype ♂ − <bold>China, Xizang Autonomous Region:</bold> Motuo County (<named-content xmlns:xlink="http://www.w3.org/1999/xlink" content-type="dwc:verbatimCoordinates" xlink:type="simple">29°13'N, 95°18'E</named-content>), 1080 m, 21.VIII.2006, coll. Fuqiang Chen, genitalia slide No. DZH12011(IOZ). Paratype − 1 ♂, same data as holotype, genitalia slide No. DZH12009 (IOZ).
                    </p></tp:treatment-sec><tp:treatment-sec sec-type="Diagnosis"><title>Diagnosis.</title><p>This new species is similar to <italic><tp:taxon-name>Promalactis ruiliensis</tp:taxon-name></italic> Wang, 2006, but can be separated by the forewing without white dot on termen; the bifurcate part of the uncus curved ventrad, the costa without strong distal spines, and the aedeagus with numerous short spinose cornuti. In <italic><tp:taxon-name>Promalactis ruiliensis</tp:taxon-name></italic>, the forewing has a white dot at middle of termen; the bifurcate part of the uncus is straight, the costa has a bundle of strong spines along distal 1/4, and the cornuti are absent.
                    </p></tp:treatment-sec><tp:treatment-sec sec-type="Description"><title>Description.</title><p>Adult (<xref ref-type="fig" rid="F2">Fig. 10</xref>). Wingspan 9.0 mm. Head with vertex shining white, frons shining leaden, occiput dark ochreous brown. Labial palpus with basal segment dark ochreous brown on outer surface, light yellow on inner surface; second segment dark ochreous brown on outer surface, basal 2/5 light yellow, distal 3/5 dark yellow on inner surface; third segment black except white at base and apex, slightly shorter than second. Antenna with scape white, pecten dark brown; flagellum white and black on dorsal surface, dark brown on ventral surface. Thorax and tegula dark ochreous brown. Forewing ochreous brown, sporadically with black scales; markings white sparsely edged with black scales; costal margin black along basal 1/4, with a large spot at 2/3 crossing 3/5 width; three white streaks arising from dorsum: basal streak relatively thin, from dorsal 1/5 to near costal margin, interrupted anteriorly, second streak from <!--PageBreak-->dorsal 1/3 to basal 1/3 of upper margin of cell, third streak from dorsal 3/4 extending to before lower angle of cell; apex white; cilia greyish brown, white on apex. Hindwing and cilia greyish brown.
                    </p><p><bold>Male genitalia</bold> (<xref ref-type="fig" rid="F5">Fig. 26</xref>). Uncus with basal 1/2 nearly quadrate; distal 1/2 bifurcate, forming two horn-shaped lateral processes, curved ventrad, sinuate, tapering to pointed apex. Gnathos subtriangular, membranous, sclerotized laterally. Tegumen broad, branched from posterior 1/3, narrowed anteriorly. Valva subtriangular; costa concave at base, projected at 1/5; apex pointed, directing dorsad; ventral margin densely setose on distal 1/2. Sacculus broad at base, gradually narrowed to distal end. Saccus triangular, about 1/2 length of uncus. Juxta broad, with a small saccate basal process; lateral lobes short and broad, somewhat semicircular, reaching near middle of tegumen. Aedeagus gently curved, about 1.5 times length of valva; numerous short spinose cornuti present along 3/5 distal part of the aedeagus.
                    </p><p><bold>Female.</bold> Unknown.
                    </p></tp:treatment-sec><tp:treatment-sec sec-type="Distribution"><title>Distribution.</title><p>China (Xizang).</p></tp:treatment-sec><tp:treatment-sec sec-type="Etymology"><title>Etymology.</title><p>The specific name is derived from Latin <italic>spinosus</italic> (= spinose), and <italic>cornutus</italic>, referring to the numerous cornuti.
                    </p></tp:treatment-sec><tp:treatment-sec><!--Section generated to contain objects referenced in tp:taxon-treatment.--><fig id="F2" position="float" orientation="portrait"><label>Figures 7–12.</label><caption><p>Adults of <italic><tp:taxon-name>Promalactis</tp:taxon-name></italic> species. <bold>7</bold> <italic><tp:taxon-name>Promalactis scorpioidea</tp:taxon-name></italic> sp. n., holotype, male <bold>8</bold> <italic><tp:taxon-name>Promalactis serpenticapitata</tp:taxon-name></italic> sp. n., paratype, female <bold>9</bold> <italic><tp:taxon-name>Promalactis similiconvexa</tp:taxon-name></italic> sp. n., holotype, male <bold>10</bold> <italic><tp:taxon-name>Promalactis spinosicornuta</tp:taxon-name></italic> sp. n., holotype, male <bold>11</bold> <italic><tp:taxon-name>Promalactis strumifera</tp:taxon-name></italic> sp. n., holotype, male <bold>12</bold> <italic><tp:taxon-name>Promalactis uncinispinea</tp:taxon-name></italic> sp. n., holotype, male.</p></caption><graphic xmlns:xlink="http://www.w3.org/1999/xlink" xlink:href="ZooKeys-285-023-g002.jpg" position="float" orientation="portrait" xlink:type="simple"/></fig><fig id="F5" position="float" orientation="portrait"><label>Figures 23–28.</label><caption><p>Male genitalia of <italic><tp:taxon-name>Promalactis</tp:taxon-name></italic> species. <bold>23</bold> <italic><tp:taxon-name>Promalactis scorpioidea</tp:taxon-name></italic> sp. n., paratype, slide No. DZH12012 <bold>24</bold> <italic><tp:taxon-name>Promalactis serpenticapitata</tp:taxon-name></italic> sp. n., paratype, slide No. DZH12046 <bold>24a</bold> enlarged cornutus <bold>25</bold> <italic><tp:taxon-name>Promalactis similiconvexa</tp:taxon-name></italic> sp. n., holotype, slide No. DZH12178 <bold>26</bold> <italic><tp:taxon-name>Promalactis spinosicornuta</tp:taxon-name></italic> sp. n., slide No. DZH12011 <bold>27</bold> <italic><tp:taxon-name>Promalactis strumifera</tp:taxon-name></italic> sp. n., paratype, slide No. DZH12052 <bold>28</bold> <italic><tp:taxon-name>Promalactis uncinispinea</tp:taxon-name></italic> sp. n., holotype, slide No. DZH12185 <bold>28a</bold> enlarged dentate dorsal process of sacculus.</p></caption><graphic xmlns:xlink="http://www.w3.org/1999/xlink" xlink:href="ZooKeys-285-023-g005.jpg" position="float" orientation="portrait" xlink:type="simple"/></fig></tp:treatment-sec></tp:taxon-treatment>
