# Supplementary material for: Genus Promalactis Meyrick (Lepidoptera, Oecophoridae) from China: Descriptions of twelve new species
Source: Zookeys. 2013 Apr 5;(285):23–52. doi: 10.3897/zookeys.285.4286 (PMC3690756; doi:10.3897/zookeys.285.4286)
Supplement: XML Treatment for Promalactis strumifera [file zookeys.285.4286-treatment11.xml]

<!DOCTYPE tp:taxon-treatment
  PUBLIC "-//TaxonX//DTD Taxonomic Treatment Publishing DTD v0 20100105//EN" "tax-treatment-NSO.dtd">
<tp:taxon-treatment xmlns:tp="http://www.plazi.org/taxpub"><tp:treatment-meta><mixed-citation publication-type="journal"><person-group><name><surname>Du</surname><given-names>Zhaohui</given-names></name><name><surname>Wang</surname><given-names>Shuxia</given-names></name></person-group><article-title>Genus <italic>Promalactis</italic> Meyrick (Lepidoptera, Oecophoridae) from China: Descriptions of twelve new species
                </article-title><source>Zookeys</source><day>5</day><month>4</month><year>2013</year><volume>2013</volume><issue>285</issue><fpage>23</fpage><lpage>52</lpage><pub-id pub-id-type="doi">10.3897/zookeys.285.4286</pub-id></mixed-citation></tp:treatment-meta><tp:nomenclature><tp:taxon-name>
                        <tp:taxon-name-part taxon-name-part-type="genus">Promalactis </tp:taxon-name-part>
                        <tp:taxon-name-part taxon-name-part-type="species">strumifera</tp:taxon-name-part>
                    <object-id xmlns:xlink="http://www.w3.org/1999/xlink" xlink:type="simple">urn:lsid:zoobank.org:act:E07B58C0-2BEA-423A-B7F8-09608A6305C7</object-id>
								<object-id xmlns:xlink="http://www.w3.org/1999/xlink" xlink:type="simple">http://species-id.net/wiki/Promalactis_strumifera</object-id>
								</tp:taxon-name><tp:taxon-status xmlns:xlink="http://www.w3.org/1999/xlink" xlink:type="simple">sp. n.</tp:taxon-status><xref ref-type="fig" rid="F2">Figs 11</xref><xref ref-type="fig" rid="F5">27</xref><xref ref-type="fig" rid="F7">35</xref></tp:nomenclature><tp:treatment-sec sec-type="Type material"><title>Type material.</title><p>Holotype ♂ − <bold>China,</bold> <bold>Zhejiang Province:</bold> Mt. Jiulong (<named-content xmlns:xlink="http://www.w3.org/1999/xlink" content-type="dwc:verbatimCoordinates" xlink:type="simple">28°21'N, 118°52'E</named-content>), 400 m, 5.VIII.2011, coll. Linlin Yang &amp; Na Chen, genitalia slide No. DZH12050 (NKU). Paratypes − 1 ♂, same data as holotype except dated 4.VIII.2011; <bold>Zhejiang Province,</bold> Wuyanling (<named-content xmlns:xlink="http://www.w3.org/1999/xlink" content-type="dwc:verbatimCoordinates" xlink:type="simple">27°42'N, 119°39'E</named-content>), Taishun County: 1 ♂, 400 m, 1.VIII.2005, coll. Yunli Xiao; 4 ♂, 680 m, 28.VII−2.VIII.2005, coll. Yunli Xiao; 2 ♂, 790 m, 2, 3.VIII.2007, coll. Qing Jin. <bold>Guangdong Province:</bold> 2 ♂, 1 ♀, Nanling (<named-content xmlns:xlink="http://www.w3.org/1999/xlink" content-type="dwc:verbatimCoordinates" xlink:type="simple">23°20'N, 115°23'E</named-content>), Shaoguan City, 7−14.VII.2007, coll. Min Wang <italic>et al</italic>. <bold>Fujian Province:</bold> 9 ♂, 4 ♀, Sangang (<named-content xmlns:xlink="http://www.w3.org/1999/xlink" content-type="dwc:verbatimCoordinates" xlink:type="simple">27°45'N, 117°40'E</named-content>), Mt. Wuyi, 740 m, 26, 27.VII.2008, coll. Weichun Li, Yongling Sun &amp; Haiyan Bai. <bold>Guangxi Zhuang Autonomous Region:</bold> 3 ♀, Qinmu village, Yongfu County (<named-content xmlns:xlink="http://www.w3.org/1999/xlink" content-type="dwc:verbatimCoordinates" xlink:type="simple">24°59'N, 109°59'E</named-content>), 160 m, 5.V.2008, coll. Li Zhang &amp; Hui Zhen; 1 ♀, Hongqi Forest Farm, Shangsi County (<named-content xmlns:xlink="http://www.w3.org/1999/xlink" content-type="dwc:verbatimCoordinates" xlink:type="simple">22°09'N, 107°58'E</named-content>), 260 m, 2.IV.2002, coll. Shulian Hao &amp; Huaijun Xue; 1 ♀, Fubo Forest Farm, Pingxiang City (<named-content xmlns:xlink="http://www.w3.org/1999/xlink" content-type="dwc:verbatimCoordinates" xlink:type="simple">22°07'N, 106°44'E</named-content>), 550 m, 1.VIII.2011, coll. Bingbing Hu <italic>et al</italic>., genitalia slide Nos. W05010 ♂, W05028 ♂, DZH11063 ♀, DZH12051 ♀, DZH12052 ♂ (NKU). <bold>Jiangxi Province:</bold> 1 ♂, Dayu County (<named-content xmlns:xlink="http://www.w3.org/1999/xlink" content-type="dwc:verbatimCoordinates" xlink:type="simple">25°23'N, 114°22'E</named-content>), 15.VI.1976; 1 ♀, Dayu County, 14.VIII.1976; 1 ♂, Xingguo County, 19.VII.1976. <bold>Hunan Province:</bold> 1 ♂, Suoxiyu (<named-content xmlns:xlink="http://www.w3.org/1999/xlink" content-type="dwc:verbatimCoordinates" xlink:type="simple">29°35'N, 110°57'E</named-content>), 17.X.1988, genitalia slide Nos. DZH12033 ♂, DZH12034 ♀(IOZ).
                    </p></tp:treatment-sec><tp:treatment-sec sec-type="Diagnosis"><title>Diagnosis.</title><p>This species is similar to <italic><tp:taxon-name>Promalactis fascispinata</tp:taxon-name></italic> Du, Li &amp; Wang, 2011, but can be separated by the rectangular gnathos, the dorsal lobe of the valva bifurcate distally <!--PageBreak-->and the ventral lobe with two digitate distal processes, and the juxta without spines in the male genitalia. In <italic><tp:taxon-name>Promalactis fascispinata</tp:taxon-name></italic>, the gnathos is tongue shaped, the dorsal lobe of the valva is not bifurcate and the ventral lobe has two elongate ovate distal processes, and the juxta has an ovate cluster of fine spines distally in the male genitalia.
                    </p></tp:treatment-sec><tp:treatment-sec sec-type="Description"><title>Description.</title><p>Adult (<xref ref-type="fig" rid="F2">Fig. 11</xref>). Wingspan 8.0−11.5mm. Head with vertex shining white, frons shining leaden, occiput dark ochreous brown. Labial palpus with basal and second segments yellow on inner surface, ochreous brown on outer surface; third segment black, almost same length as second. Antenna with scape white; flagellum white except several distal flagellomeres dark brown on dorsal surface, dark brown on ventral surface. Thorax and tegula dark ochreous brown. Forewing ground colour ochreous brown tinged with dark ochreous brown, sometimes scattered with black scales on lower angle of cell; costal margin greyish black along basal 3/4, with a large rounded white spot at distal 1/4, slightly across middle of wing, edged with dense black scales except on anterior margin; two parallel oblique white streaks arising from dorsum, edged with dense black scales: basal streak from dorsal 1/5 to base of fold, second streak from beyond middle of dorsum to basal 1/3 of upper margin of cell, area ferrugineous between two streaks; dense black scales extending from apex along termen to tornus, forming a narrow black apical band; cilia yellow, dark greyish brown along distal part of costal margin, dark grey along distal part of dorsal margin. Hindwing and cilia grey.
                    </p><p><bold>Male genitalia</bold> (<xref ref-type="fig" rid="F5">Fig. 27</xref>). Uncus stout, heavily sclerotized, sinuate marginally, with a heavily sclerotized, short, triangular apical process at middle; basal 2/3 open ventrally. Gnathos heavily sclerotized, rectangular, densely with warts, blunt at apex: right side concave in U shape near apex; lateral arm almost same length as gnathos, broad, nearly semicircular basally. Tegumen narrowly elongate, almost parallel laterally, branched from posterior 3/10, blunt anteriorly. Valva narrow, almost parallel dorso-ventrally; costa projected at middle, concave near apex; apex bilobed: dorsal lobe short and sclerotized, bifurcate distally, forming two thick spines, dorsal spine short, about 1/3 length of ventral spine, with a brush of setae between two spines; ventral lobe elongate, about 1.4 times length of dorsal lobe, weakly sclerotized, very narrow basally, broadened gradually, distally setose, bifurcate, forming two slender, digitate processes: dorsal process straight, ventral process slightly shorter than dorsal process, curved dorsad distally. Sacculus with basal 3/5 broad and almost parallel sided, distal 2/5 gradually narrowed to base of ventro-apical lobe of valva. Saccus slightly shorter than uncus, somewhat semi-oval. Juxta strong, rod-like, curved dorsad at basal 1/3, with a small awl-shaped process at base, apex narrowly rounded or bluntly pointed, reaching near posterior margin of tegumen; diaphragm with large sclerotized rumples dorsally, enlarged and protruded leftward. Aedeagus almost straight, basal 2/9 slender, slightly curved at 2/9; distal 7/9 broad, uniformly thick, apex pointed; cornutus absent.
                    </p><p><bold>Female genitalia</bold> (<xref ref-type="fig" rid="F7">Fig. 35</xref>). Apophysis anterioris stronger, about 1/3 length of apophysis posterioris. Eighth tergum sclerotized, nearly trapezoidal, convex antero-laterally, sinuate and with sparse long setae on posterior margin. Seventh abdominal segment sclerotized, laterally with a nodular process at anterior 2/5, posterior margin <!--PageBreak-->serrate, sometimes with large lateral tooth. Ostium bursae heavily sclerotized and large. Lamella postvaginalis with dorsal part broad leaf-like, posterior margin serrate and with sparse setae, produced to a sclerotized, ovate process at middle, margined with small teeth; ventral part with two lateral processes: left process with basal 1/3 narrow, distal 2/3 abruptly broadened, with ten spines of varied length; right process nearly spine-like, slightly curved at base. Lamella antevaginalis heavily sclerotized, very short, nearly band shaped, anterior and posterior margin convex at middle. Antrum very short, nearly funnel shaped. Ductus bursae curved, slightly longer than corpus bursae, membranous, posterior 3/5 thin, with discontinuous, weakly sclerotized bands, anterior 2/5 enlarged, with a weakly sclerotized, thin ring at anterior 2/5; ductus seminalis arising from anterior 2/5 of ductus bursae. Corpus bursae nearly oval, membranous, with dense granules; a small and rounded signum bearing one larger and one smaller conical spines, with a shield-like, weakly sclerotized plate at base.
                    </p></tp:treatment-sec><tp:treatment-sec sec-type="Distribution"><title>Distribution.</title><p>China (Fujian, Guangdong, Guangxi, Jiangxi, Zhejiang).</p></tp:treatment-sec><tp:treatment-sec sec-type="Etymology"><title>Etymology</title><p><bold>.</bold> This specific name is derived from Latin <italic>strumifer</italic> (= nodular), referring to the lateral nodular process at anterior 2/5 of the 7th abdominal segment in the female genitalia.
                    </p></tp:treatment-sec><tp:treatment-sec><!--Section generated to contain objects referenced in tp:taxon-treatment.--><fig id="F2" position="float" orientation="portrait"><label>Figures 7–12.</label><caption><p>Adults of <italic><tp:taxon-name>Promalactis</tp:taxon-name></italic> species. <bold>7</bold> <italic><tp:taxon-name>Promalactis scorpioidea</tp:taxon-name></italic> sp. n., holotype, male <bold>8</bold> <italic><tp:taxon-name>Promalactis serpenticapitata</tp:taxon-name></italic> sp. n., paratype, female <bold>9</bold> <italic><tp:taxon-name>Promalactis similiconvexa</tp:taxon-name></italic> sp. n., holotype, male <bold>10</bold> <italic><tp:taxon-name>Promalactis spinosicornuta</tp:taxon-name></italic> sp. n., holotype, male <bold>11</bold> <italic><tp:taxon-name>Promalactis strumifera</tp:taxon-name></italic> sp. n., holotype, male <bold>12</bold> <italic><tp:taxon-name>Promalactis uncinispinea</tp:taxon-name></italic> sp. n., holotype, male.</p></caption><graphic xmlns:xlink="http://www.w3.org/1999/xlink" xlink:href="ZooKeys-285-023-g002.jpg" position="float" orientation="portrait" xlink:type="simple"/></fig><fig id="F5" position="float" orientation="portrait"><label>Figures 23–28.</label><caption><p>Male genitalia of <italic><tp:taxon-name>Promalactis</tp:taxon-name></italic> species. <bold>23</bold> <italic><tp:taxon-name>Promalactis scorpioidea</tp:taxon-name></italic> sp. n., paratype, slide No. DZH12012 <bold>24</bold> <italic><tp:taxon-name>Promalactis serpenticapitata</tp:taxon-name></italic> sp. n., paratype, slide No. DZH12046 <bold>24a</bold> enlarged cornutus <bold>25</bold> <italic><tp:taxon-name>Promalactis similiconvexa</tp:taxon-name></italic> sp. n., holotype, slide No. DZH12178 <bold>26</bold> <italic><tp:taxon-name>Promalactis spinosicornuta</tp:taxon-name></italic> sp. n., slide No. DZH12011 <bold>27</bold> <italic><tp:taxon-name>Promalactis strumifera</tp:taxon-name></italic> sp. n., paratype, slide No. DZH12052 <bold>28</bold> <italic><tp:taxon-name>Promalactis uncinispinea</tp:taxon-name></italic> sp. n., holotype, slide No. DZH12185 <bold>28a</bold> enlarged dentate dorsal process of sacculus.</p></caption><graphic xmlns:xlink="http://www.w3.org/1999/xlink" xlink:href="ZooKeys-285-023-g005.jpg" position="float" orientation="portrait" xlink:type="simple"/></fig><fig id="F7" position="float" orientation="portrait"><label>Figures 34–39.</label><caption><p>Female genitalia of <italic><tp:taxon-name>Promalactis</tp:taxon-name></italic> species. <bold>34</bold> <italic><tp:taxon-name>Promalactis serpenticapitata</tp:taxon-name></italic> sp. n., slide No. DZH12038 <bold>35</bold> <italic><tp:taxon-name>Promalactis strumifera</tp:taxon-name></italic> sp. n., slide No. DZH12034 <bold>35a</bold> enlarged signum <bold>36</bold> <italic><tp:taxon-name>Promalactis albipunctata</tp:taxon-name></italic> Park &amp; Park, slide No. DZH12203 <bold>36a</bold> enlarged signum <bold>37</bold> <italic><tp:taxon-name>Promalactis dierli</tp:taxon-name></italic> Lvovsky, slide No. DZH12003 <bold>37a</bold> enlarged signum <bold>38</bold> <italic><tp:taxon-name>Promalactis dimolybda</tp:taxon-name></italic> Meyrick, slide No. DZH12039 <bold>38a</bold> enlarged signum <bold>39</bold> <italic><tp:taxon-name>Promalactis flavescens</tp:taxon-name></italic> Wang, Zheng &amp; Li, slide No. DZH12014.</p></caption><graphic xmlns:xlink="http://www.w3.org/1999/xlink" xlink:href="ZooKeys-285-023-g007.jpg" position="float" orientation="portrait" xlink:type="simple"/></fig></tp:treatment-sec></tp:taxon-treatment>
