# Supplementary material for: Genus Promalactis Meyrick (Lepidoptera, Oecophoridae) from China: Descriptions of twelve new species
Source: Zookeys. 2013 Apr 5;(285):23–52. doi: 10.3897/zookeys.285.4286 (PMC3690756; doi:10.3897/zookeys.285.4286)
Supplement: XML Treatment for Promalactis uncinispinea [file zookeys.285.4286-treatment12.xml]

<!DOCTYPE tp:taxon-treatment
  PUBLIC "-//TaxonX//DTD Taxonomic Treatment Publishing DTD v0 20100105//EN" "tax-treatment-NSO.dtd">
<tp:taxon-treatment xmlns:tp="http://www.plazi.org/taxpub"><tp:treatment-meta><mixed-citation publication-type="journal"><person-group><name><surname>Du</surname><given-names>Zhaohui</given-names></name><name><surname>Wang</surname><given-names>Shuxia</given-names></name></person-group><article-title>Genus <italic>Promalactis</italic> Meyrick (Lepidoptera, Oecophoridae) from China: Descriptions of twelve new species
                </article-title><source>Zookeys</source><day>5</day><month>4</month><year>2013</year><volume>2013</volume><issue>285</issue><fpage>23</fpage><lpage>52</lpage><pub-id pub-id-type="doi">10.3897/zookeys.285.4286</pub-id></mixed-citation></tp:treatment-meta><tp:nomenclature><tp:taxon-name>
                        <tp:taxon-name-part taxon-name-part-type="genus">Promalactis </tp:taxon-name-part>
                        <tp:taxon-name-part taxon-name-part-type="species">uncinispinea</tp:taxon-name-part>
                    <object-id xmlns:xlink="http://www.w3.org/1999/xlink" xlink:type="simple">urn:lsid:zoobank.org:act:265C422D-84CB-4DC5-9193-C6567821B93E</object-id>
								<object-id xmlns:xlink="http://www.w3.org/1999/xlink" xlink:type="simple">http://species-id.net/wiki/Promalactis_uncinispinea</object-id>
								</tp:taxon-name><tp:taxon-status xmlns:xlink="http://www.w3.org/1999/xlink" xlink:type="simple">sp. n.</tp:taxon-status><xref ref-type="fig" rid="F2">Figs 12</xref><xref ref-type="fig" rid="F5">28</xref></tp:nomenclature><tp:treatment-sec sec-type="Type material"><title>Type material.</title><p><bold>China: Sichuan Province:</bold> Holotype ♂, Mt. Qingcheng (<named-content xmlns:xlink="http://www.w3.org/1999/xlink" content-type="dwc:verbatimCoordinates" xlink:type="simple">30°58'N, 103°31'E</named-content>), 16.vii.1980, genitalia slide No. DZH12185 (IOZ).
                    </p></tp:treatment-sec><tp:treatment-sec sec-type="Diagnosis"><title>Diagnosis.</title><p>This species is extremely similar to <italic><tp:taxon-name>Promalactis serpenticapitata</tp:taxon-name></italic> sp. n. It can be separated by the gnathos with a triangular subapical process ventrally, the distal process of the sacculus with a small dentate dorso-medial process, the juxta with a bundle of setae and short spines in distal 1/3, and the cornutus about 2/3 length of aedeagus in the male genitalia. In <italic><tp:taxon-name>Promalactis serpenticapitata</tp:taxon-name></italic> sp. n., the gnathos has a snake head-shaped subapical process ventrally, the distal process of the sacculus lacks the dorso-medial process, the juxta has a bundle of setae and short spines in distal 7/10, and the cornutus is about 1/3 the length of the aedeagus. This species is also superficially similar to <italic><tp:taxon-name>Promalactis dierli</tp:taxon-name></italic> Lvovsky, 2000, but can be easily separated by the male genitalia with a symmetrical valva and the aedeagus with one cornutus. In <italic><tp:taxon-name>Promalactis dierli</tp:taxon-name></italic>, the valva is asymmetrical and the aedeagus has no cornutus in the male genitalia.
                    </p></tp:treatment-sec><tp:treatment-sec sec-type="Description"><title>Description.</title><p>Adult (<xref ref-type="fig" rid="F2">Fig. 12</xref>). Wingspan 11.0 mm. Head with vertex and frons silvery white mixed with brown, occiput dark brown. Labial palpus with basal and second segments dark brown; third segment black except white at base and apex, slightly shorter than second. Antenna with scape white except black on anterior and posterior margins; flagellum white and black on dorsal surface, dark brown on ventral surface. Thorax and tegula dark ochreous brown. Forewing with basal 3/5 ochreous brown, <!--PageBreak-->distal 2/5 ochreous yellow; markings silvery white or white, edged with dense black scales; costal margin with a semicircular silvery white spot at middle; cell with a small silvery white dot under costal spot; three silvery white streaks arising from dorsal margin: basal streak to base of fold, second streak from dorsal 1/3 straight to basal 1/3 of upper margin of cell, third streak from dorsal 2/5 obliquely to distal 1/4 of cell on lower margin; fold with a white dot at end; apex with an elliptic white spot, edged with dense black scales; cilia yellow, grey along distal part of dorsal margin. Hindwing and cilia dark grey.
                    </p><p><bold>Male genitalia</bold> (<xref ref-type="fig" rid="F5">Fig. 28</xref>). Uncus subtriangular, broad at base, narrowed to pointed apex, with a subapical tooth ventrally. Gnathos almost same length as uncus, slender, distal 1/4 scobinate and curved ventrad, apex narrowly rounded, ventrally with a small, triangular subapical process; lateral arm band shaped, about 1/4 length of gnathos. Tegumen narrow posteriorly, convex laterally at posterior 1/3, branched from posterior 2/3, rounded apically. Valva sclerotized; basal 2/3 almost parallel dorso-ventrally, distally produced to a setose triangular process; costa with basal 3/5 straight, distal 2/5 concave. Sacculus broad at base, slightly narrowed distally, dorsal margin concave between basal 2/5−2/3, distal 1/3 produced to a free, setose distal process, which bears a small, heavily sclerotized, dentate process dorso-medially, apex pointed and directing dorsad, far exceeding tip of costa. Vinculum widened anteriorly, with a slender transverse band joining left and right sides, forming a fan-shaped area between this band and posterior margin of saccus. Saccus short and broad, slightly shorter than uncus, subtriangular, narrowly rounded at apex. Juxta long, nearly rod-like, slightly curved, broad basally, with a short digitate basal process, distal 1/3 with a bundle of setae and short spines on dorsal surface, apically with dense short spines, reaching near posterior margin of tegumen. Aedeagus straight and short, about 3/5 length of valva; with two pieces of dense microtrichia and a heavily sclerotized hooked spine distally; cornutus slightly curved, basal half weakly sclerotized and rod-like, distal half heavily sclerotized and spine-like, situated at middle, about 2/3 length of aedeagus, with several short spines medially.
                    </p><p><bold>Female.</bold> Unknown.
                    </p></tp:treatment-sec><tp:treatment-sec sec-type="Distribution"><title>Distribution.</title><p>China (Sichuan).</p></tp:treatment-sec><tp:treatment-sec sec-type="Etymology"><title>Etymology.</title><p>The specific name is derived from the Latin prefix <italic>uncin-</italic> (= hooked), and Latin <italic>spineus</italic> (= spine-like), referring to the hooked distal spine in the aedeagus.
                    </p><fig id="F3" position="float" orientation="portrait"><label>Figures 13–16.</label><caption><p>Adults of <italic><tp:taxon-name>Promalactis</tp:taxon-name></italic> species. <bold>13</bold> <italic><tp:taxon-name>Promalactis albipunctata</tp:taxon-name></italic> Park &amp; Park, female <bold>14</bold> <italic><tp:taxon-name>Promalactis dierli</tp:taxon-name></italic> Lvovsky, female <bold>15</bold> <italic><tp:taxon-name>Promalactis dimolybda</tp:taxon-name></italic> Meyrick, male <bold>16</bold> <italic><tp:taxon-name>Promalactis flavescens</tp:taxon-name></italic> Wang, Zheng &amp; Li, female.</p></caption><graphic xmlns:xlink="http://www.w3.org/1999/xlink" xlink:href="ZooKeys-285-023-g003.jpg" position="float" orientation="portrait" xlink:type="simple"/></fig><fig id="F4" position="float" orientation="portrait"><label>Figures 17–22.</label><caption><p>Male genitalia of <italic><tp:taxon-name>Promalactis</tp:taxon-name></italic> species. <bold>17</bold> <italic><tp:taxon-name>Promalactis bifurciprocessa</tp:taxon-name></italic> sp. n., holotype, slide No. DZH12198 <bold>18</bold> <italic><tp:taxon-name>Promalactis convexa</tp:taxon-name></italic> sp. n., holotype, slide No. DZH12027 <bold>19</bold> <italic><tp:taxon-name>Promalactis papillata</tp:taxon-name></italic> sp. n., holotype, slide No. DZH12147 <bold>20</bold> <italic><tp:taxon-name>Promalactis quadratitabularis</tp:taxon-name></italic> sp. n., holotype, slide No. DZH12037 <bold>21</bold> <italic><tp:taxon-name>Promalactis quadriloba</tp:taxon-name></italic> sp. n., holotype, slide No. DZH12032 <bold>22</bold> <italic><tp:taxon-name>Promalactis ramispinea</tp:taxon-name></italic> sp. n., holotype, slide No. DZH11025 <bold>22a</bold> enlarged distal part of cornutus.</p></caption><graphic xmlns:xlink="http://www.w3.org/1999/xlink" xlink:href="ZooKeys-285-023-g004.jpg" position="float" orientation="portrait" xlink:type="simple"/></fig></tp:treatment-sec><tp:treatment-sec><!--Section generated to contain objects referenced in tp:taxon-treatment.--><fig id="F2" position="float" orientation="portrait"><label>Figures 7–12.</label><caption><p>Adults of <italic><tp:taxon-name>Promalactis</tp:taxon-name></italic> species. <bold>7</bold> <italic><tp:taxon-name>Promalactis scorpioidea</tp:taxon-name></italic> sp. n., holotype, male <bold>8</bold> <italic><tp:taxon-name>Promalactis serpenticapitata</tp:taxon-name></italic> sp. n., paratype, female <bold>9</bold> <italic><tp:taxon-name>Promalactis similiconvexa</tp:taxon-name></italic> sp. n., holotype, male <bold>10</bold> <italic><tp:taxon-name>Promalactis spinosicornuta</tp:taxon-name></italic> sp. n., holotype, male <bold>11</bold> <italic><tp:taxon-name>Promalactis strumifera</tp:taxon-name></italic> sp. n., holotype, male <bold>12</bold> <italic><tp:taxon-name>Promalactis uncinispinea</tp:taxon-name></italic> sp. n., holotype, male.</p></caption><graphic xmlns:xlink="http://www.w3.org/1999/xlink" xlink:href="ZooKeys-285-023-g002.jpg" position="float" orientation="portrait" xlink:type="simple"/></fig><fig id="F5" position="float" orientation="portrait"><label>Figures 23–28.</label><caption><p>Male genitalia of <italic><tp:taxon-name>Promalactis</tp:taxon-name></italic> species. <bold>23</bold> <italic><tp:taxon-name>Promalactis scorpioidea</tp:taxon-name></italic> sp. n., paratype, slide No. DZH12012 <bold>24</bold> <italic><tp:taxon-name>Promalactis serpenticapitata</tp:taxon-name></italic> sp. n., paratype, slide No. DZH12046 <bold>24a</bold> enlarged cornutus <bold>25</bold> <italic><tp:taxon-name>Promalactis similiconvexa</tp:taxon-name></italic> sp. n., holotype, slide No. DZH12178 <bold>26</bold> <italic><tp:taxon-name>Promalactis spinosicornuta</tp:taxon-name></italic> sp. n., slide No. DZH12011 <bold>27</bold> <italic><tp:taxon-name>Promalactis strumifera</tp:taxon-name></italic> sp. n., paratype, slide No. DZH12052 <bold>28</bold> <italic><tp:taxon-name>Promalactis uncinispinea</tp:taxon-name></italic> sp. n., holotype, slide No. DZH12185 <bold>28a</bold> enlarged dentate dorsal process of sacculus.</p></caption><graphic xmlns:xlink="http://www.w3.org/1999/xlink" xlink:href="ZooKeys-285-023-g005.jpg" position="float" orientation="portrait" xlink:type="simple"/></fig></tp:treatment-sec></tp:taxon-treatment>
