# Supplementary material for: Genus Promalactis Meyrick (Lepidoptera, Oecophoridae) from China: Descriptions of twelve new species
Source: Zookeys. 2013 Apr 5;(285):23–52. doi: 10.3897/zookeys.285.4286 (PMC3690756; doi:10.3897/zookeys.285.4286)
Supplement: XML Treatment for Promalactis albipunctata [file zookeys.285.4286-treatment13.xml]

<!DOCTYPE tp:taxon-treatment
  PUBLIC "-//TaxonX//DTD Taxonomic Treatment Publishing DTD v0 20100105//EN" "tax-treatment-NSO.dtd">
<tp:taxon-treatment xmlns:tp="http://www.plazi.org/taxpub"><tp:treatment-meta><mixed-citation publication-type="journal"><person-group><name><surname>Du</surname><given-names>Zhaohui</given-names></name><name><surname>Wang</surname><given-names>Shuxia</given-names></name></person-group><article-title>Genus <italic>Promalactis</italic> Meyrick (Lepidoptera, Oecophoridae) from China: Descriptions of twelve new species
                </article-title><source>Zookeys</source><day>5</day><month>4</month><year>2013</year><volume>2013</volume><issue>285</issue><fpage>23</fpage><lpage>52</lpage><pub-id pub-id-type="doi">10.3897/zookeys.285.4286</pub-id></mixed-citation></tp:treatment-meta><tp:nomenclature><tp:taxon-name>
                        <tp:taxon-name-part taxon-name-part-type="genus">Promalactis </tp:taxon-name-part>
                        <tp:taxon-name-part taxon-name-part-type="species">albipunctata</tp:taxon-name-part>
                    <object-id xmlns:xlink="http://www.w3.org/1999/xlink" xlink:type="simple">http://species-id.net/wiki/Promalactis_albipunctata</object-id>
								</tp:taxon-name><tp:taxon-authority>Park &amp; Park, 1998</tp:taxon-authority><xref ref-type="fig" rid="F3">Figs 13</xref><xref ref-type="fig" rid="F6">29</xref><xref ref-type="fig" rid="F7">36</xref><tp:nomenclature-citation-list><tp:nomenclature-citation><tp:taxon-name>Promalactis albipunctata</tp:taxon-name><comment> Park &amp; Park, 1998: 58. Type locality: Korea (South).</comment></tp:nomenclature-citation></tp:nomenclature-citation-list></tp:nomenclature><tp:treatment-sec sec-type="Material examined"><title>Material examined.</title><p><bold>China, Jiangxi Province:</bold> 1♂, 1 ♀, Dayu County, 18.VI.1976; 1 ♀, Mt. Jiulian, 23.V.1977, genitalia slide Nos. DZH12176 ♂, DZH12203 ♀ <!--PageBreak-->(IOZ). <bold>Fujian Province:</bold> 1♂, Sangang, Mt. Wuyi, 740 m, 27.VII.2008, coll. Weichun Li, Yongling Sun &amp; Haiyan Bai. <bold>Zhejiang Province:</bold> 1 ♀, Mt. Jiulong, 400 m, 5.VIII.2011, coll. Linlin Yang &amp; Na Chen, genitalia slide Nos. DZH12053 ♂, DZH12054 ♀ (NKU).
                    </p></tp:treatment-sec><tp:treatment-sec sec-type="Diagnosis"><title>Diagnosis.</title><p>Adult with wingspan 11.0−14.0 mm. This species is similar to <italic><tp:taxon-name>Promalactis parasuzukiella</tp:taxon-name></italic> Wang, 2006, but can be separated by the sacculus with a digitate apical process, the slender rod-like saccus and the aedeagus with two spine-like apical processes in the male genitalia (<xref ref-type="fig" rid="F6">Fig. 29</xref>); the M-shaped lamella postvaginalis and the oval signum in the female genitalia (<xref ref-type="fig" rid="F7">Fig. 36</xref>). In <italic><tp:taxon-name>Promalactis parasuzukiella</tp:taxon-name></italic>, the sacculus has no digitate apical process, the saccus is semi-oval and the aedeagus has no apical process; and the lamella postvaginalis is absent and the signum is cross shaped.
                    </p></tp:treatment-sec><tp:treatment-sec sec-type="Remarks"><title>Remarks.</title><p><italic><tp:taxon-name>Promalactis albipunctata</tp:taxon-name></italic> was described by <xref ref-type="bibr" rid="B10">Park and Park (1998)</xref> on the basis of six female specimens from Korea. <italic><tp:taxon-name>Promalactis akaganea</tp:taxon-name></italic> Fujisawa, 2002 was described from three male and seventeen female specimens from Japan. By checking the photographed adult and both male and female genitalia of <italic><tp:taxon-name>Promalactis albipunctata</tp:taxon-name></italic>, we suspect that <italic><tp:taxon-name>Promalactis akaganea</tp:taxon-name></italic> is a synonym of <italic><tp:taxon-name>Promalactis albipunctata</tp:taxon-name></italic>, which can be confirmed only after checking the types of <italic><tp:taxon-name>Promalactis akaganea</tp:taxon-name></italic>.
                    </p></tp:treatment-sec><tp:treatment-sec sec-type="Distribution"><title>Distribution.</title><p>China (Jiangxi); Korea.</p></tp:treatment-sec><tp:treatment-sec sec-type="Note"><title>Note.</title><p>This species is recorded from China for the first time.</p><!--PageBreak--><!--PageBreak--></tp:treatment-sec><tp:treatment-sec><!--Section generated to contain objects referenced in tp:taxon-treatment.--><fig id="F3" position="float" orientation="portrait"><label>Figures 13–16.</label><caption><p>Adults of <italic><tp:taxon-name>Promalactis</tp:taxon-name></italic> species. <bold>13</bold> <italic><tp:taxon-name>Promalactis albipunctata</tp:taxon-name></italic> Park &amp; Park, female <bold>14</bold> <italic><tp:taxon-name>Promalactis dierli</tp:taxon-name></italic> Lvovsky, female <bold>15</bold> <italic><tp:taxon-name>Promalactis dimolybda</tp:taxon-name></italic> Meyrick, male <bold>16</bold> <italic><tp:taxon-name>Promalactis flavescens</tp:taxon-name></italic> Wang, Zheng &amp; Li, female.</p></caption><graphic xmlns:xlink="http://www.w3.org/1999/xlink" xlink:href="ZooKeys-285-023-g003.jpg" position="float" orientation="portrait" xlink:type="simple"/></fig><fig id="F6" position="float" orientation="portrait"><label>Figures 29–33.</label><caption><p><bold>29–30</bold> Male genitalia of <italic><tp:taxon-name>Promalactis</tp:taxon-name></italic> species. <bold>31–33</bold> Female genitalia of <italic><tp:taxon-name>Promalactis</tp:taxon-name></italic> species <bold>29</bold> <italic><tp:taxon-name>Promalactis albipunctata</tp:taxon-name></italic> Park &amp; Park, slide No. DZH12176 <bold>30</bold> <italic><tp:taxon-name>Promalactis dimolybda</tp:taxon-name></italic> Meyrick, slide No. DZH12041 <bold>31</bold> <italic><tp:taxon-name>Promalactis papillata</tp:taxon-name></italic> sp. n., slide No. DZH12196 <bold>32</bold> <italic><tp:taxon-name>Promalactis ramispinea</tp:taxon-name></italic> sp. n., slide No. DZH12013 <bold>32a</bold> enlarged spines of ductus bursae <bold>33</bold> <italic><tp:taxon-name>Promalactis scorpioidea</tp:taxon-name></italic> sp. n., slide No. DZH12189.</p></caption><graphic xmlns:xlink="http://www.w3.org/1999/xlink" xlink:href="ZooKeys-285-023-g006.jpg" position="float" orientation="portrait" xlink:type="simple"/></fig><fig id="F7" position="float" orientation="portrait"><label>Figures 34–39.</label><caption><p>Female genitalia of <italic><tp:taxon-name>Promalactis</tp:taxon-name></italic> species. <bold>34</bold> <italic><tp:taxon-name>Promalactis serpenticapitata</tp:taxon-name></italic> sp. n., slide No. DZH12038 <bold>35</bold> <italic><tp:taxon-name>Promalactis strumifera</tp:taxon-name></italic> sp. n., slide No. DZH12034 <bold>35a</bold> enlarged signum <bold>36</bold> <italic><tp:taxon-name>Promalactis albipunctata</tp:taxon-name></italic> Park &amp; Park, slide No. DZH12203 <bold>36a</bold> enlarged signum <bold>37</bold> <italic><tp:taxon-name>Promalactis dierli</tp:taxon-name></italic> Lvovsky, slide No. DZH12003 <bold>37a</bold> enlarged signum <bold>38</bold> <italic><tp:taxon-name>Promalactis dimolybda</tp:taxon-name></italic> Meyrick, slide No. DZH12039 <bold>38a</bold> enlarged signum <bold>39</bold> <italic><tp:taxon-name>Promalactis flavescens</tp:taxon-name></italic> Wang, Zheng &amp; Li, slide No. DZH12014.</p></caption><graphic xmlns:xlink="http://www.w3.org/1999/xlink" xlink:href="ZooKeys-285-023-g007.jpg" position="float" orientation="portrait" xlink:type="simple"/></fig></tp:treatment-sec><ref-list><ref id="B10"><mixed-citation xmlns:xlink="http://www.w3.org/1999/xlink" xlink:type="simple"><person-group><name name-style="western"><surname>Park</surname><given-names>KT</given-names></name><name name-style="western"><surname>Park</surname><given-names>YM</given-names></name></person-group> (<year>1998</year>)<article-title> Genus <italic>Promalactis</italic> Meyrick (Lepidoptera: Oecophoridae) from Korea, with descriptions of six new species.</article-title><source>Journal of Asia Pacific Entomology </source><volume>1</volume> (<issue>1</issue>): <fpage>51</fpage>-<lpage>70</lpage>. doi: <ext-link ext-link-type="uri" xlink:href="http://dx.doi.org/10.1016/S1226-8615(08)60006-0" xlink:type="simple">10.1016/S1226-8615(08)60006-0</ext-link></mixed-citation></ref></ref-list></tp:taxon-treatment>
