# Supplementary material for: Genus Promalactis Meyrick (Lepidoptera, Oecophoridae) from China: Descriptions of twelve new species
Source: Zookeys. 2013 Apr 5;(285):23–52. doi: 10.3897/zookeys.285.4286 (PMC3690756; doi:10.3897/zookeys.285.4286)
Supplement: XML Treatment for Promalactis dierli [file zookeys.285.4286-treatment14.xml]

<!DOCTYPE tp:taxon-treatment
  PUBLIC "-//TaxonX//DTD Taxonomic Treatment Publishing DTD v0 20100105//EN" "tax-treatment-NSO.dtd">
<tp:taxon-treatment xmlns:tp="http://www.plazi.org/taxpub"><tp:treatment-meta><mixed-citation publication-type="journal"><person-group><name><surname>Du</surname><given-names>Zhaohui</given-names></name><name><surname>Wang</surname><given-names>Shuxia</given-names></name></person-group><article-title>Genus <italic>Promalactis</italic> Meyrick (Lepidoptera, Oecophoridae) from China: Descriptions of twelve new species
                </article-title><source>Zookeys</source><day>5</day><month>4</month><year>2013</year><volume>2013</volume><issue>285</issue><fpage>23</fpage><lpage>52</lpage><pub-id pub-id-type="doi">10.3897/zookeys.285.4286</pub-id></mixed-citation></tp:treatment-meta><tp:nomenclature><tp:taxon-name>
                        <tp:taxon-name-part taxon-name-part-type="genus">Promalactis </tp:taxon-name-part>
                        <tp:taxon-name-part taxon-name-part-type="species">dierli</tp:taxon-name-part>
                    <object-id xmlns:xlink="http://www.w3.org/1999/xlink" xlink:type="simple">http://species-id.net/wiki/Promalactis_dierli</object-id>
								</tp:taxon-name><tp:taxon-authority>Lvovsky, 2000</tp:taxon-authority><xref ref-type="fig" rid="F3">Figs 14</xref><xref ref-type="fig" rid="F7">37</xref><tp:nomenclature-citation-list><tp:nomenclature-citation><tp:taxon-name>Promalactis dierli</tp:taxon-name><comment> Lvovsky, 2000: 667. Type locality: Nepal.</comment></tp:nomenclature-citation></tp:nomenclature-citation-list></tp:nomenclature><tp:treatment-sec sec-type="Material examined"><title>Material examined.</title><p><bold>China, Xizang autonomous Region:</bold> 1 ♀, Zhangmu Port, 11.VIII.1981, coll. Shengyuan Hu, genitalia slide No. DZH12003 (IOZ).
                    </p></tp:treatment-sec><tp:treatment-sec sec-type="Diagnosis"><title>Diagnosis.</title><p>Adult with wingspan 14.5 mm. This species is very similar to <italic><tp:taxon-name>Promalactis jezonica</tp:taxon-name></italic> (Matsumura, 1931), but can be separated by the forewing without the white dot at end of the fold (<xref ref-type="fig" rid="F3">Fig. 14</xref>); the uncus having a triangular process at basal 3/5 ventrally, the broad leaf-like juxta, and the aedeagus with a short spine extending from dorsal side at distal 1/4 in the male genitalia (<xref ref-type="bibr" rid="B5">Lvovsky 2000</xref>, fig. 5), and further the mound-like lamella postvaginalis in the female genitalia (<xref ref-type="fig" rid="F7">Fig. 37</xref>). In <italic><tp:taxon-name>Promalactis jezonica</tp:taxon-name></italic>, the forewing has a white dot at end of the fold, the uncus lacks the triangular process, the juxta is very slender, and the aedeagus has no distal spine; and the lamella postvaginalis is nearly crown shaped.
                    </p></tp:treatment-sec><tp:treatment-sec sec-type="Distribution"><title>Distribution.</title><p>China (Xizang); Nepal.</p></tp:treatment-sec><tp:treatment-sec sec-type="Note"><title>Note.</title><p>This species is recorded from China for the first time.</p></tp:treatment-sec><tp:treatment-sec><!--Section generated to contain objects referenced in tp:taxon-treatment.--><fig id="F3" position="float" orientation="portrait"><label>Figures 13–16.</label><caption><p>Adults of <italic><tp:taxon-name>Promalactis</tp:taxon-name></italic> species. <bold>13</bold> <italic><tp:taxon-name>Promalactis albipunctata</tp:taxon-name></italic> Park &amp; Park, female <bold>14</bold> <italic><tp:taxon-name>Promalactis dierli</tp:taxon-name></italic> Lvovsky, female <bold>15</bold> <italic><tp:taxon-name>Promalactis dimolybda</tp:taxon-name></italic> Meyrick, male <bold>16</bold> <italic><tp:taxon-name>Promalactis flavescens</tp:taxon-name></italic> Wang, Zheng &amp; Li, female.</p></caption><graphic xmlns:xlink="http://www.w3.org/1999/xlink" xlink:href="ZooKeys-285-023-g003.jpg" position="float" orientation="portrait" xlink:type="simple"/></fig><fig id="F7" position="float" orientation="portrait"><label>Figures 34–39.</label><caption><p>Female genitalia of <italic><tp:taxon-name>Promalactis</tp:taxon-name></italic> species. <bold>34</bold> <italic><tp:taxon-name>Promalactis serpenticapitata</tp:taxon-name></italic> sp. n., slide No. DZH12038 <bold>35</bold> <italic><tp:taxon-name>Promalactis strumifera</tp:taxon-name></italic> sp. n., slide No. DZH12034 <bold>35a</bold> enlarged signum <bold>36</bold> <italic><tp:taxon-name>Promalactis albipunctata</tp:taxon-name></italic> Park &amp; Park, slide No. DZH12203 <bold>36a</bold> enlarged signum <bold>37</bold> <italic><tp:taxon-name>Promalactis dierli</tp:taxon-name></italic> Lvovsky, slide No. DZH12003 <bold>37a</bold> enlarged signum <bold>38</bold> <italic><tp:taxon-name>Promalactis dimolybda</tp:taxon-name></italic> Meyrick, slide No. DZH12039 <bold>38a</bold> enlarged signum <bold>39</bold> <italic><tp:taxon-name>Promalactis flavescens</tp:taxon-name></italic> Wang, Zheng &amp; Li, slide No. DZH12014.</p></caption><graphic xmlns:xlink="http://www.w3.org/1999/xlink" xlink:href="ZooKeys-285-023-g007.jpg" position="float" orientation="portrait" xlink:type="simple"/></fig></tp:treatment-sec><ref-list><ref id="B5"><mixed-citation xmlns:xlink="http://www.w3.org/1999/xlink" xlink:type="simple"><person-group><name name-style="western"><surname>Lvovsky</surname><given-names>AL</given-names></name></person-group> (<year>2000</year>)<article-title> New and little known species of oecophorid moths of the genera <italic>Epicallima</italic> Dyar, 1903 and <italic>Promalactis</italic> Meyrick 1908 (Lepidoptera: Oecophoridae) from southeast Asia.</article-title><source>Entomologicheskoe Obozrenie </source><volume>79</volume> (<issue>3</issue>): <fpage>664</fpage>-<lpage>691</lpage>.</mixed-citation></ref></ref-list></tp:taxon-treatment>
