# Supplementary material for: Genus Promalactis Meyrick (Lepidoptera, Oecophoridae) from China: Descriptions of twelve new species
Source: Zookeys. 2013 Apr 5;(285):23–52. doi: 10.3897/zookeys.285.4286 (PMC3690756; doi:10.3897/zookeys.285.4286)
Supplement: XML Treatment for Promalactis dimolybda [file zookeys.285.4286-treatment15.xml]

<!DOCTYPE tp:taxon-treatment
  PUBLIC "-//TaxonX//DTD Taxonomic Treatment Publishing DTD v0 20100105//EN" "tax-treatment-NSO.dtd">
<tp:taxon-treatment xmlns:tp="http://www.plazi.org/taxpub"><tp:treatment-meta><mixed-citation publication-type="journal"><person-group><name><surname>Du</surname><given-names>Zhaohui</given-names></name><name><surname>Wang</surname><given-names>Shuxia</given-names></name></person-group><article-title>Genus <italic>Promalactis</italic> Meyrick (Lepidoptera, Oecophoridae) from China: Descriptions of twelve new species
                </article-title><source>Zookeys</source><day>5</day><month>4</month><year>2013</year><volume>2013</volume><issue>285</issue><fpage>23</fpage><lpage>52</lpage><pub-id pub-id-type="doi">10.3897/zookeys.285.4286</pub-id></mixed-citation></tp:treatment-meta><tp:nomenclature><tp:taxon-name>
                        <tp:taxon-name-part taxon-name-part-type="genus">Promalactis </tp:taxon-name-part>
                        <tp:taxon-name-part taxon-name-part-type="species">dimolybda</tp:taxon-name-part>
                    <object-id xmlns:xlink="http://www.w3.org/1999/xlink" xlink:type="simple">http://species-id.net/wiki/Promalactis_dimolybda</object-id>
								</tp:taxon-name><tp:taxon-authority>Meyrick, 1935</tp:taxon-authority><xref ref-type="fig" rid="F3">Figs 15</xref><xref ref-type="fig" rid="F6">30</xref><xref ref-type="fig" rid="F7">38</xref><tp:nomenclature-citation-list><tp:nomenclature-citation><tp:taxon-name>Promalactis dimolybda</tp:taxon-name><comment> Meyrick, 1935: 78. Type locality: China (Tien-Mu-Shan).</comment></tp:nomenclature-citation></tp:nomenclature-citation-list></tp:nomenclature><tp:treatment-sec sec-type="Material examined"><title>Material examined.</title><p><bold>China,</bold> <bold>Zhejiang Province:</bold> 2 ♂, 33 ♀, Mt. Fengyang, Lishui City, 1470 m, 25−30.VII.2007, coll. Qing Jin. <bold>Fujian Province:</bold> 19 ♀, Guadun, Mt. Wuyi, 1100 m, 28.VII−2.VIII.2008, coll. Weichun Li, Yongling Sun &amp; Haiyan Bai. <bold>Hubei Province:</bold> 1 ♀, Houhe, Wufeng County, 1100 m, 11.VII.1999, coll. Houhun Li <italic>et al</italic>., genitalia slide Nos. W00106 ♀, ZL08133 ♂, DZH08042 ♀, DZH08043 ♀, DZH08044 ♂, DZH08046 ♀, DZH12039 ♀, DZH12040 ♀, DZH12112 ♀ (NKU); <bold>Sichuan Province:</bold> 3 ♂, 3 ♀, Wanniansi, Mt. Emei, 14.VI.1979, genitalia slide Nos. DZH12007 ♀, DZH12008 ♂, DZH12041 ♂ (IOZ).
                    </p></tp:treatment-sec><tp:treatment-sec sec-type="Diagnosis"><title>Diagnosis.</title><p>This species is similar to <italic><tp:taxon-name>Promalactis taibaiensis</tp:taxon-name></italic> Wang, Zheng &amp; Li, 1997, but can be separated by the aedeagus with two apical spines and two cornuti in the male genitalia; the ductus bursae concave ventrally at middle on posterior margin and membranous between posterior 3/5−3/4, and the signum with small distinct or indistinct teeth on posterior end in the female genitalia. In <italic><tp:taxon-name>Promalactis taibaiensis</tp:taxon-name></italic>, the aedeagus has four apical spines and one cornutus; the ductus bursae is slightly convex ventrally on posterior margin and entirely sclerotized, and the signum has dense teeth.
                    </p></tp:treatment-sec><tp:treatment-sec sec-type="Redescription"><title>Redescription.</title><p>Adult (<xref ref-type="fig" rid="F3">Fig. 15</xref>). Wingspan 9.5−11.5 mm. Head with vertex shining white, frons shining leaden grey, occiput yellowish brown. Labial palpus with basal <!--PageBreak--><!--PageBreak--><!--PageBreak-->and second segments yellow, third segment dark brown, almost same length as second. Antenna with scape white; flagellum white and black on dorsal surface, dark brown on ventral surface. Thorax and tegula ochreous brown. Forewing ground colour ochreous yellow; a narrow white fascia from costal 1/4 to dorsal 2/5, its inner margin edged with dense black scales, area ochreous brown from inner margin to base; a broad dark grey fascia at 3/5, tinged with black scales, its inner margin straight, outer margin sinuate; a wedge-shaped dark grey fascia from apex of costal margin along termen to end of fold, tinged with black scales; a narrow dark grey band along dorsal margin between two dark fasciae and connected them; cilia yellow, dark grey along distal part of costal margin, grey along distal part of dorsal margin. Hindwing and cilia dark grey.
                    </p><p><bold>Male genitalia</bold> (<xref ref-type="fig" rid="F6">Fig. 30</xref>). Uncus nearly bell shaped, broad at base, gradually narrowed to 3/5, distal 2/5 slender, rounded at apex, laterally with setae. Gnathos tongue shaped, about 2/3 length of uncus, distal 1/2 scobinate, apex broadly rounded; lateral arm short, band shaped, about 1/3 length of gnathos. Tegumen branched from posterior 1/2, very narrow anteriorly. Valva narrowed and setose distally, apex narrowly rounded and directing dorsad; costa sinuate, concave at base and before apex, projected at middle. Sacculus narrow, slightly concave at basal 3/5 on dorsal margin, distal 2/5 setose; distal 1/5 free, serrate dorsally; apex pointed, directing dorsad, not reaching end of valva. Saccus slender, rod-like, slightly broader at base, rounded at apex, almost as long as valva. Juxta weakly sclerotized, short, with a small, slender awl-shaped basal process; lateral lobes broad, irregularly quadrate, rounded at apex, reaching middle of tegumen. Aedeagus gently curved, dilated distally, with two curved, basally joined distal spines; two joined or separate, spine-like cornuti present at middle: one very small, the other larger, sometimes deciduate.
                    </p><p><bold>Female genitalia</bold> (<xref ref-type="fig" rid="F7">Fig. 38</xref>). Apophysis anterioris stronger than and about 1/2 length of apophysis posterioris. Ductus bursae about twice length of corpus bursae, posterior margin ventrally concave at middle and protruded laterally, posterior 3/5 sclerotized and sinuate, with some spinules at posterior 3/5, posterior 3/5−3/4 membranous and expanded, anterior 1/4 sclerotized, curved in semi-volute or sinuate; ductus seminalis arising from posterior 2/3 of ductus bursae. Corpus bursae rounded; signum small, nearly oval or rhombic, with small distinct or indistinct teeth on posterior end.
                    </p></tp:treatment-sec><tp:treatment-sec sec-type="Distribution"><title>Distribution.</title><p>China (Fujian, Hubei, Sichuan, Zhejiang).</p><p><bold>Note.</bold> Themale is described for the first time.
                    </p></tp:treatment-sec><tp:treatment-sec><!--Section generated to contain objects referenced in tp:taxon-treatment.--><fig id="F3" position="float" orientation="portrait"><label>Figures 13–16.</label><caption><p>Adults of <italic><tp:taxon-name>Promalactis</tp:taxon-name></italic> species. <bold>13</bold> <italic><tp:taxon-name>Promalactis albipunctata</tp:taxon-name></italic> Park &amp; Park, female <bold>14</bold> <italic><tp:taxon-name>Promalactis dierli</tp:taxon-name></italic> Lvovsky, female <bold>15</bold> <italic><tp:taxon-name>Promalactis dimolybda</tp:taxon-name></italic> Meyrick, male <bold>16</bold> <italic><tp:taxon-name>Promalactis flavescens</tp:taxon-name></italic> Wang, Zheng &amp; Li, female.</p></caption><graphic xmlns:xlink="http://www.w3.org/1999/xlink" xlink:href="ZooKeys-285-023-g003.jpg" position="float" orientation="portrait" xlink:type="simple"/></fig><fig id="F6" position="float" orientation="portrait"><label>Figures 29–33.</label><caption><p><bold>29–30</bold> Male genitalia of <italic><tp:taxon-name>Promalactis</tp:taxon-name></italic> species. <bold>31–33</bold> Female genitalia of <italic><tp:taxon-name>Promalactis</tp:taxon-name></italic> species <bold>29</bold> <italic><tp:taxon-name>Promalactis albipunctata</tp:taxon-name></italic> Park &amp; Park, slide No. DZH12176 <bold>30</bold> <italic><tp:taxon-name>Promalactis dimolybda</tp:taxon-name></italic> Meyrick, slide No. DZH12041 <bold>31</bold> <italic><tp:taxon-name>Promalactis papillata</tp:taxon-name></italic> sp. n., slide No. DZH12196 <bold>32</bold> <italic><tp:taxon-name>Promalactis ramispinea</tp:taxon-name></italic> sp. n., slide No. DZH12013 <bold>32a</bold> enlarged spines of ductus bursae <bold>33</bold> <italic><tp:taxon-name>Promalactis scorpioidea</tp:taxon-name></italic> sp. n., slide No. DZH12189.</p></caption><graphic xmlns:xlink="http://www.w3.org/1999/xlink" xlink:href="ZooKeys-285-023-g006.jpg" position="float" orientation="portrait" xlink:type="simple"/></fig><fig id="F7" position="float" orientation="portrait"><label>Figures 34–39.</label><caption><p>Female genitalia of <italic><tp:taxon-name>Promalactis</tp:taxon-name></italic> species. <bold>34</bold> <italic><tp:taxon-name>Promalactis serpenticapitata</tp:taxon-name></italic> sp. n., slide No. DZH12038 <bold>35</bold> <italic><tp:taxon-name>Promalactis strumifera</tp:taxon-name></italic> sp. n., slide No. DZH12034 <bold>35a</bold> enlarged signum <bold>36</bold> <italic><tp:taxon-name>Promalactis albipunctata</tp:taxon-name></italic> Park &amp; Park, slide No. DZH12203 <bold>36a</bold> enlarged signum <bold>37</bold> <italic><tp:taxon-name>Promalactis dierli</tp:taxon-name></italic> Lvovsky, slide No. DZH12003 <bold>37a</bold> enlarged signum <bold>38</bold> <italic><tp:taxon-name>Promalactis dimolybda</tp:taxon-name></italic> Meyrick, slide No. DZH12039 <bold>38a</bold> enlarged signum <bold>39</bold> <italic><tp:taxon-name>Promalactis flavescens</tp:taxon-name></italic> Wang, Zheng &amp; Li, slide No. DZH12014.</p></caption><graphic xmlns:xlink="http://www.w3.org/1999/xlink" xlink:href="ZooKeys-285-023-g007.jpg" position="float" orientation="portrait" xlink:type="simple"/></fig></tp:treatment-sec></tp:taxon-treatment>
