# Supplementary material for: Genus Promalactis Meyrick (Lepidoptera, Oecophoridae) from China: Descriptions of twelve new species
Source: Zookeys. 2013 Apr 5;(285):23–52. doi: 10.3897/zookeys.285.4286 (PMC3690756; doi:10.3897/zookeys.285.4286)
Supplement: XML Treatment for Promalactis flavescens [file zookeys.285.4286-treatment16.xml]

<!DOCTYPE tp:taxon-treatment
  PUBLIC "-//TaxonX//DTD Taxonomic Treatment Publishing DTD v0 20100105//EN" "tax-treatment-NSO.dtd">
<tp:taxon-treatment xmlns:tp="http://www.plazi.org/taxpub"><tp:treatment-meta><mixed-citation publication-type="journal"><person-group><name><surname>Du</surname><given-names>Zhaohui</given-names></name><name><surname>Wang</surname><given-names>Shuxia</given-names></name></person-group><article-title>Genus <italic>Promalactis</italic> Meyrick (Lepidoptera, Oecophoridae) from China: Descriptions of twelve new species
                </article-title><source>Zookeys</source><day>5</day><month>4</month><year>2013</year><volume>2013</volume><issue>285</issue><fpage>23</fpage><lpage>52</lpage><pub-id pub-id-type="doi">10.3897/zookeys.285.4286</pub-id></mixed-citation></tp:treatment-meta><tp:nomenclature><tp:taxon-name>
                        <tp:taxon-name-part taxon-name-part-type="genus">Promalactis </tp:taxon-name-part>
                        <tp:taxon-name-part taxon-name-part-type="species">flavescens</tp:taxon-name-part>
                    <object-id xmlns:xlink="http://www.w3.org/1999/xlink" xlink:type="simple">http://species-id.net/wiki/Promalactis_flavescens</object-id>
								</tp:taxon-name><tp:taxon-authority>Wang, Zheng &amp; Li, 1997</tp:taxon-authority><xref ref-type="fig" rid="F3">Figs 16</xref><xref ref-type="fig" rid="F7">39</xref><tp:nomenclature-citation-list><tp:nomenclature-citation><tp:taxon-name>Promalactis flavescens</tp:taxon-name><comment> Wang, Zheng &amp; Li, 1997: 202; <xref ref-type="bibr" rid="B11">Wang 2006</xref>: 32. Type locality: China (Shaanxi).</comment></tp:nomenclature-citation></tp:nomenclature-citation-list></tp:nomenclature><tp:treatment-sec sec-type="Material examined"><title>Material examined.</title><p><bold>China,</bold> <bold>Sichuan Province:</bold> 4 ♂, 2 ♀, Mt. Qingcheng, 19−24.V.1979; 1 ♂, 1 ♀, Wanniansi, Mt. Emei, 14.VI.1979, genitalia slide Nos. DZH12042 ♂, DZH12014 ♀ (IOZ).
                    </p><!--PageBreak--><!--PageBreak--></tp:treatment-sec><tp:treatment-sec sec-type="Diagnosis"><title>Diagnosis.</title><p>Adult with wingspan 12.5−14.0 mm. This species is similar to <italic><tp:taxon-name>Promalactis bitaenia</tp:taxon-name></italic> Park &amp; Park, 1998, but can be separated by the forewing with a dark brown fascia (<xref ref-type="fig" rid="F3">Fig. 16</xref>); the sacculus with a bundle of strong setae on the dorsal margin distally, the aedeagus about twice length of the valva and with a small subapical tooth in the male genitalia (<xref ref-type="bibr" rid="B11">Wang 2006</xref>, fig. 40); the lamella postvaginalis with the dorsal part nearly quadrangular and the ventral part trapezoidal in the female genitalia (<xref ref-type="fig" rid="F7">Fig. 39</xref>). In <italic><tp:taxon-name>Promalactis bitaenia</tp:taxon-name></italic>, the forewing has two dark brown fasciae; the sacculus has spines and small teeth on dorsal margin distally, and the aedeagus is slightly longer than the valva and lacks the subapical tooth; and the lamella postvaginalis is irregularly rounded.
                    </p><p><bold>Female genitalia</bold> (<xref ref-type="fig" rid="F7">Fig. 39</xref>). Apophysis anterioris about 1/2 length of apophysis posterioris. Eighth tergum with sparse long setae on posterior margin. Lamella postvaginalis heavily sclerotized, dorsal part elongate, nearly quadrangular, rounded on posterior margin, ventral part short, about 3/5 length of dorsal part, trapezoidal; lamella antevaginalis large, anterior 3/5 broad and slightly convex laterally, narrowed near anterior margin, anterior margin straight, triangularly protruded backward at anterior 3/5 laterally. Antrum elongate, tubular, posterior 1/3 broader. Ductus bursae weakly sclerotized except basal small portion heavily sclerotized, membranous near corpus bursae, with two plates near middle: one plate hand shaped, protruded, with three strong, curved spines on anterior edge; the other plate subtriangular, with very short spines on anterior edge. Corpus bursae small, rounded and membranous; signum absent.
                    </p></tp:treatment-sec><tp:treatment-sec sec-type="Distribution"><title>Distribution.</title><p>China (Shaanxi, Sichuan).</p></tp:treatment-sec><tp:treatment-sec sec-type="Note"><title>Note.</title><p>The female of this species is described here for the first time.</p><fig id="F5" position="float" orientation="portrait"><label>Figures 23–28.</label><caption><p>Male genitalia of <italic><tp:taxon-name>Promalactis</tp:taxon-name></italic> species. <bold>23</bold> <italic><tp:taxon-name>Promalactis scorpioidea</tp:taxon-name></italic> sp. n., paratype, slide No. DZH12012 <bold>24</bold> <italic><tp:taxon-name>Promalactis serpenticapitata</tp:taxon-name></italic> sp. n., paratype, slide No. DZH12046 <bold>24a</bold> enlarged cornutus <bold>25</bold> <italic><tp:taxon-name>Promalactis similiconvexa</tp:taxon-name></italic> sp. n., holotype, slide No. DZH12178 <bold>26</bold> <italic><tp:taxon-name>Promalactis spinosicornuta</tp:taxon-name></italic> sp. n., slide No. DZH12011 <bold>27</bold> <italic><tp:taxon-name>Promalactis strumifera</tp:taxon-name></italic> sp. n., paratype, slide No. DZH12052 <bold>28</bold> <italic><tp:taxon-name>Promalactis uncinispinea</tp:taxon-name></italic> sp. n., holotype, slide No. DZH12185 <bold>28a</bold> enlarged dentate dorsal process of sacculus.</p></caption><graphic xmlns:xlink="http://www.w3.org/1999/xlink" xlink:href="ZooKeys-285-023-g005.jpg" position="float" orientation="portrait" xlink:type="simple"/></fig><fig id="F6" position="float" orientation="portrait"><label>Figures 29–33.</label><caption><p><bold>29–30</bold> Male genitalia of <italic><tp:taxon-name>Promalactis</tp:taxon-name></italic> species. <bold>31–33</bold> Female genitalia of <italic><tp:taxon-name>Promalactis</tp:taxon-name></italic> species <bold>29</bold> <italic><tp:taxon-name>Promalactis albipunctata</tp:taxon-name></italic> Park &amp; Park, slide No. DZH12176 <bold>30</bold> <italic><tp:taxon-name>Promalactis dimolybda</tp:taxon-name></italic> Meyrick, slide No. DZH12041 <bold>31</bold> <italic><tp:taxon-name>Promalactis papillata</tp:taxon-name></italic> sp. n., slide No. DZH12196 <bold>32</bold> <italic><tp:taxon-name>Promalactis ramispinea</tp:taxon-name></italic> sp. n., slide No. DZH12013 <bold>32a</bold> enlarged spines of ductus bursae <bold>33</bold> <italic><tp:taxon-name>Promalactis scorpioidea</tp:taxon-name></italic> sp. n., slide No. DZH12189.</p></caption><graphic xmlns:xlink="http://www.w3.org/1999/xlink" xlink:href="ZooKeys-285-023-g006.jpg" position="float" orientation="portrait" xlink:type="simple"/></fig><fig id="F7" position="float" orientation="portrait"><label>Figures 34–39.</label><caption><p>Female genitalia of <italic><tp:taxon-name>Promalactis</tp:taxon-name></italic> species. <bold>34</bold> <italic><tp:taxon-name>Promalactis serpenticapitata</tp:taxon-name></italic> sp. n., slide No. DZH12038 <bold>35</bold> <italic><tp:taxon-name>Promalactis strumifera</tp:taxon-name></italic> sp. n., slide No. DZH12034 <bold>35a</bold> enlarged signum <bold>36</bold> <italic><tp:taxon-name>Promalactis albipunctata</tp:taxon-name></italic> Park &amp; Park, slide No. DZH12203 <bold>36a</bold> enlarged signum <bold>37</bold> <italic><tp:taxon-name>Promalactis dierli</tp:taxon-name></italic> Lvovsky, slide No. DZH12003 <bold>37a</bold> enlarged signum <bold>38</bold> <italic><tp:taxon-name>Promalactis dimolybda</tp:taxon-name></italic> Meyrick, slide No. DZH12039 <bold>38a</bold> enlarged signum <bold>39</bold> <italic><tp:taxon-name>Promalactis flavescens</tp:taxon-name></italic> Wang, Zheng &amp; Li, slide No. DZH12014.</p></caption><graphic xmlns:xlink="http://www.w3.org/1999/xlink" xlink:href="ZooKeys-285-023-g007.jpg" position="float" orientation="portrait" xlink:type="simple"/></fig></tp:treatment-sec><tp:treatment-sec><!--Section generated to contain objects referenced in tp:taxon-treatment.--><fig id="F3" position="float" orientation="portrait"><label>Figures 13–16.</label><caption><p>Adults of <italic><tp:taxon-name>Promalactis</tp:taxon-name></italic> species. <bold>13</bold> <italic><tp:taxon-name>Promalactis albipunctata</tp:taxon-name></italic> Park &amp; Park, female <bold>14</bold> <italic><tp:taxon-name>Promalactis dierli</tp:taxon-name></italic> Lvovsky, female <bold>15</bold> <italic><tp:taxon-name>Promalactis dimolybda</tp:taxon-name></italic> Meyrick, male <bold>16</bold> <italic><tp:taxon-name>Promalactis flavescens</tp:taxon-name></italic> Wang, Zheng &amp; Li, female.</p></caption><graphic xmlns:xlink="http://www.w3.org/1999/xlink" xlink:href="ZooKeys-285-023-g003.jpg" position="float" orientation="portrait" xlink:type="simple"/></fig></tp:treatment-sec><ref-list><ref id="B11"><mixed-citation xmlns:xlink="http://www.w3.org/1999/xlink" xlink:type="simple"><person-group><name name-style="western"><surname>Wang</surname><given-names>SX</given-names></name></person-group> (<year>2006</year>)<source> Oecophoridae of China (Insecta: Lepidoptera).</source><publisher-name>Science Press</publisher-name>, <publisher-loc>Beijing</publisher-loc>, <lpage>258</lpage> pp.</mixed-citation></ref></ref-list></tp:taxon-treatment>
